# Supplementary material for: CD73 promotes non–small cell lung cancer metastasis by regulating Axl signaling independent of GAS6
Source: Proc Natl Acad Sci U S A. 2024 Oct 18;121(43):e2404709121. doi: 10.1073/pnas.2404709121 (PMC11513981; doi:10.1073/pnas.2404709121)
Supplement: Supplementary file 2 — Dataset S01 (XLSX) [file pnas.2404709121.sd01.xlsx]

## Sheet: Flag-Vector
Checked	Master	Accession	Description	Contaminant	Coverage [%]	# Peptides	# PSMs	# Unique Peptides	# Protein Groups	# AAs	MW [kDa]	calc. pI	Score Sequest HT: Sequest HT	# Peptides (by Search Engine): Sequest HT
FALSE	Master Protein	O14744	Protein arginine N-methyltransferase 5 OS=Homo sapiens OX=9606 GN=PRMT5 PE=1 SV=4	FALSE	62	35	154	35	1	637	72.6	6.29	604.45	35
FALSE	Master Protein	P52732	Kinesin-like protein KIF11 OS=Homo sapiens OX=9606 GN=KIF11 PE=1 SV=2	FALSE	68	68	165	68	1	1056	119.1	5.64	604	68
FALSE	Master Protein	O75688	Protein phosphatase 1B OS=Homo sapiens OX=9606 GN=PPM1B PE=1 SV=1	FALSE	63	33	114	28	1	479	52.6	5.05	425.9	33
FALSE	Master Protein	Q9BQA1	Methylosome protein 50 OS=Homo sapiens OX=9606 GN=WDR77 PE=1 SV=1	FALSE	80	19	88	19	1	342	36.7	5.17	358.41	19
FALSE	Master Protein	P07437	Tubulin beta chain OS=Homo sapiens OX=9606 GN=TUBB PE=1 SV=2	FALSE	76	31	103	6	1	444	49.6	4.89	353.25	31
FALSE	Master Protein	A0A075B6S2	Immunoglobulin kappa variable 2D-29 OS=Homo sapiens OX=9606 GN=IGKV2D-29 PE=3 SV=1	FALSE	19	5	91	2	1	120	13.1	7.12	339.67	5
FALSE	Master Protein	P68371	Tubulin beta-4B chain OS=Homo sapiens OX=9606 GN=TUBB4B PE=1 SV=1	FALSE	76	32	93	4	1	445	49.8	4.89	298.86	32
FALSE	Master Protein	P61978	Heterogeneous nuclear ribonucleoprotein K OS=Homo sapiens OX=9606 GN=HNRNPK PE=1 SV=1	FALSE	63	25	75	25	1	463	50.9	5.54	263.48	25
FALSE	Master Protein	P0DMV9	Heat shock 70 kDa protein 1B OS=Homo sapiens OX=9606 GN=HSPA1B PE=1 SV=1	FALSE	53	30	75	24	1	641	70	5.66	256.54	30
FALSE	Master Protein	P04350	Tubulin beta-4A chain OS=Homo sapiens OX=9606 GN=TUBB4A PE=1 SV=2	FALSE	63	24	78	2	1	444	49.6	4.88	243.84	24
FALSE	Master Protein	P19338	Nucleolin OS=Homo sapiens OX=9606 GN=NCL PE=1 SV=3	FALSE	34	26	66	26	1	710	76.6	4.7	231.85	26
FALSE	Master Protein	P06748	Nucleophosmin OS=Homo sapiens OX=9606 GN=NPM1 PE=1 SV=2	FALSE	57	15	49	15	1	294	32.6	4.78	223.22	15
FALSE	Master Protein	P68363	Tubulin alpha-1B chain OS=Homo sapiens OX=9606 GN=TUBA1B PE=1 SV=1	FALSE	51	18	60	18	1	451	50.1	5.06	219.26	18
FALSE	Master Protein	P09651	Heterogeneous nuclear ribonucleoprotein A1 OS=Homo sapiens OX=9606 GN=HNRNPA1 PE=1 SV=5	FALSE	54	24	55	23	1	372	38.7	9.13	213.76	24
FALSE	Master Protein	P68104	Elongation factor 1-alpha 1 OS=Homo sapiens OX=9606 GN=EEF1A1 PE=1 SV=1	FALSE	51	14	53	8	1	462	50.1	9.01	208.33	14
FALSE	Master Protein	P21333	Filamin-A OS=Homo sapiens OX=9606 GN=FLNA PE=1 SV=4	FALSE	25	42	64	42	1	2647	280.6	6.06	206.85	42
FALSE	Master Protein	P11142	Heat shock cognate 71 kDa protein OS=Homo sapiens OX=9606 GN=HSPA8 PE=1 SV=1	FALSE	46	27	63	24	1	646	70.9	5.52	204.09	27
FALSE	Master Protein	Q00839	Heterogeneous nuclear ribonucleoprotein U OS=Homo sapiens OX=9606 GN=HNRNPU PE=1 SV=6	FALSE	43	28	55	28	1	825	90.5	6	196.39	28
FALSE	Master Protein	P22626	Heterogeneous nuclear ribonucleoproteins A2/B1 OS=Homo sapiens OX=9606 GN=HNRNPA2B1 PE=1 SV=2	FALSE	62	23	48	22	1	353	37.4	8.95	176.47	23
FALSE	Master Protein	P11021	Endoplasmic reticulum chaperone BiP OS=Homo sapiens OX=9606 GN=HSPA5 PE=1 SV=2	FALSE	51	26	51	25	1	654	72.3	5.16	165.66	26
FALSE	Master Protein	P60709	Actin, cytoplasmic 1 OS=Homo sapiens OX=9606 GN=ACTB PE=1 SV=1	TRUE	72	22	47	10	1	375	41.7	5.48	159.15	22
FALSE	Master Protein	P23588	Eukaryotic translation initiation factor 4B OS=Homo sapiens OX=9606 GN=EIF4B PE=1 SV=2	FALSE	50	26	52	26	1	611	69.1	5.73	159.1	26
FALSE	Master Protein	P54105	Methylosome subunit pICln OS=Homo sapiens OX=9606 GN=CLNS1A PE=1 SV=1	FALSE	62	7	41	7	1	237	26.2	4.11	150.07	7
FALSE	Master Protein	O95881	Thioredoxin domain-containing protein 12 OS=Homo sapiens OX=9606 GN=TXNDC12 PE=1 SV=1	FALSE	70	11	39	11	1	172	19.2	5.4	144.14	11
FALSE	Master Protein	P48643	T-complex protein 1 subunit epsilon OS=Homo sapiens OX=9606 GN=CCT5 PE=1 SV=1	FALSE	70	23	39	22	1	541	59.6	5.66	134.81	23
FALSE	Master Protein	P23396	40S ribosomal protein S3 OS=Homo sapiens OX=9606 GN=RPS3 PE=1 SV=2	FALSE	68	16	45	16	1	243	26.7	9.66	134.74	16
FALSE	Master Protein	P06310	Immunoglobulin kappa variable 2-30 OS=Homo sapiens OX=9606 GN=IGKV2-30 PE=3 SV=2	FALSE	21	3	37	1	1	120	13.2	8.51	132.61	3
FALSE	Master Protein	O75533	Splicing factor 3B subunit 1 OS=Homo sapiens OX=9606 GN=SF3B1 PE=1 SV=3	FALSE	36	28	40	28	1	1304	145.7	7.09	128.67	28
FALSE	Master Protein	P10599	Thioredoxin OS=Homo sapiens OX=9606 GN=TXN PE=1 SV=3	FALSE	66	6	34	6	1	105	11.7	4.92	126.56	6
FALSE	Master Protein	A0A075B6P5	Immunoglobulin kappa variable 2-28 OS=Homo sapiens OX=9606 GN=IGKV2-28 PE=3 SV=1	FALSE	28	3	34	1	1	120	12.9	5.94	126.33	3
FALSE	Master Protein	Q14103	Heterogeneous nuclear ribonucleoprotein D0 OS=Homo sapiens OX=9606 GN=HNRNPD PE=1 SV=1	FALSE	44	16	36	13	1	355	38.4	7.81	122.65	16
FALSE	Master Protein	P13639	Elongation factor 2 OS=Homo sapiens OX=9606 GN=EEF2 PE=1 SV=4	FALSE	33	21	35	20	1	858	95.3	6.83	120.34	21
FALSE	Master Protein	Q9BRS2	Serine/threonine-protein kinase RIO1 OS=Homo sapiens OX=9606 GN=RIOK1 PE=1 SV=2	FALSE	52	20	35	20	1	568	65.5	6.19	119.97	20
FALSE	Master Protein	Q13435	Splicing factor 3B subunit 2 OS=Homo sapiens OX=9606 GN=SF3B2 PE=1 SV=2	FALSE	36	18	35	18	1	895	100.2	5.67	115.08	18
FALSE	Master Protein	P17844	Probable ATP-dependent RNA helicase DDX5 OS=Homo sapiens OX=9606 GN=DDX5 PE=1 SV=1	FALSE	41	21	38	14	1	614	69.1	8.92	110.41	21
FALSE	Master Protein	P62241	40S ribosomal protein S8 OS=Homo sapiens OX=9606 GN=RPS8 PE=1 SV=2	FALSE	55	16	32	16	1	208	24.2	10.32	108.24	16
FALSE	Master Protein	P36578	60S ribosomal protein L4 OS=Homo sapiens OX=9606 GN=RPL4 PE=1 SV=5	FALSE	52	20	35	20	1	427	47.7	11.06	106.15	20
FALSE	Master Protein	P08238	Heat shock protein HSP 90-beta OS=Homo sapiens OX=9606 GN=HSP90AB1 PE=1 SV=4	FALSE	30	18	32	13	1	724	83.2	5.03	105.07	18
FALSE	Master Protein	P49368	T-complex protein 1 subunit gamma OS=Homo sapiens OX=9606 GN=CCT3 PE=1 SV=4	FALSE	43	14	33	14	1	545	60.5	6.49	102.98	14
FALSE	Master Protein	P11940	Polyadenylate-binding protein 1 OS=Homo sapiens OX=9606 GN=PABPC1 PE=1 SV=2	FALSE	38	19	34	12	1	636	70.6	9.5	102.56	19
FALSE	Master Protein	P62701	40S ribosomal protein S4, X isoform OS=Homo sapiens OX=9606 GN=RPS4X PE=1 SV=2	FALSE	62	18	32	18	1	263	29.6	10.15	102.5	18
FALSE	Master Protein	P61247	40S ribosomal protein S3a OS=Homo sapiens OX=9606 GN=RPS3A PE=1 SV=2	FALSE	56	15	29	15	1	264	29.9	9.73	102.28	15
FALSE	Master Protein	P78371	T-complex protein 1 subunit beta OS=Homo sapiens OX=9606 GN=CCT2 PE=1 SV=4	FALSE	49	15	30	15	1	535	57.5	6.46	101.79	15
FALSE	Master Protein	P38646	Stress-70 protein, mitochondrial OS=Homo sapiens OX=9606 GN=HSPA9 PE=1 SV=2	FALSE	28	13	32	13	1	679	73.6	6.16	99.95	13
FALSE	Master Protein	P62424	60S ribosomal protein L7a OS=Homo sapiens OX=9606 GN=RPL7A PE=1 SV=2	FALSE	59	18	32	17	1	266	30	10.61	99.43	18
FALSE	Master Protein	Q9NR30	Nucleolar RNA helicase 2 OS=Homo sapiens OX=9606 GN=DDX21 PE=1 SV=5	FALSE	37	20	32	20	1	783	87.3	9.28	98.93	20
FALSE	Master Protein	P68032	Actin, alpha cardiac muscle 1 OS=Homo sapiens OX=9606 GN=ACTC1 PE=1 SV=1	FALSE	32	14	28	2	1	377	42	5.39	93.71	14
FALSE	Master Protein	P14866	Heterogeneous nuclear ribonucleoprotein L OS=Homo sapiens OX=9606 GN=HNRNPL PE=1 SV=2	FALSE	44	13	24	13	1	589	64.1	8.22	92.88	13
FALSE	Master Protein	P98175	RNA-binding protein 10 OS=Homo sapiens OX=9606 GN=RBM10 PE=1 SV=3	FALSE	31	17	28	16	1	930	103.5	5.97	92.87	17
FALSE	Master Protein	P10809	60 kDa heat shock protein, mitochondrial OS=Homo sapiens OX=9606 GN=HSPD1 PE=1 SV=2	FALSE	37	16	26	16	1	573	61	5.87	90.71	16
FALSE	Master Protein	Q05639	Elongation factor 1-alpha 2 OS=Homo sapiens OX=9606 GN=EEF1A2 PE=1 SV=1	FALSE	30	8	27	2	1	463	50.4	9.03	89.96	8
FALSE	Master Protein	P17066	Heat shock 70 kDa protein 6 OS=Homo sapiens OX=9606 GN=HSPA6 PE=1 SV=2	FALSE	17	8	27	1	1	643	71	6.14	89.16	8
FALSE	Master Protein	Q08211	ATP-dependent RNA helicase A OS=Homo sapiens OX=9606 GN=DHX9 PE=1 SV=4	FALSE	19	20	30	20	1	1270	140.9	6.84	88.26	20
FALSE	Master Protein	Q02878	60S ribosomal protein L6 OS=Homo sapiens OX=9606 GN=RPL6 PE=1 SV=3	FALSE	39	12	24	12	1	288	32.7	10.58	88.1	12
FALSE	Master Protein	P18124	60S ribosomal protein L7 OS=Homo sapiens OX=9606 GN=RPL7 PE=1 SV=1	FALSE	51	14	27	14	1	248	29.2	10.65	86.8	14
FALSE	Master Protein	P14678	Small nuclear ribonucleoprotein-associated proteins B and B' OS=Homo sapiens OX=9606 GN=SNRPB PE=1 SV=2	FALSE	26	9	24	9	1	240	24.6	11.19	84.06	9
FALSE	Master Protein	P26641	Elongation factor 1-gamma OS=Homo sapiens OX=9606 GN=EEF1G PE=1 SV=3	FALSE	25	9	27	9	1	437	50.1	6.67	83.15	9
FALSE	Master Protein	P07900	Heat shock protein HSP 90-alpha OS=Homo sapiens OX=9606 GN=HSP90AA1 PE=1 SV=5	FALSE	29	17	26	12	1	732	84.6	5.02	81.8	17
FALSE	Master Protein	P62318	Small nuclear ribonucleoprotein Sm D3 OS=Homo sapiens OX=9606 GN=SNRPD3 PE=1 SV=1	FALSE	56	8	24	8	1	126	13.9	10.32	81.51	8
FALSE	Master Protein	Q06830	Peroxiredoxin-1 OS=Homo sapiens OX=9606 GN=PRDX1 PE=1 SV=1	FALSE	72	15	26	13	1	199	22.1	8.13	79.13	15
FALSE	Master Protein	P13645	Keratin, type I cytoskeletal 10 OS=Homo sapiens OX=9606 GN=KRT10 PE=1 SV=6	FALSE	34	15	26	13	1	584	58.8	5.21	76.37	15
FALSE	Master Protein	Q9Y6Y0	Influenza virus NS1A-binding protein OS=Homo sapiens OX=9606 GN=IVNS1ABP PE=1 SV=3	FALSE	35	17	24	17	1	642	71.7	5.53	75.83	17
FALSE	Master Protein	P31943	Heterogeneous nuclear ribonucleoprotein H OS=Homo sapiens OX=9606 GN=HNRNPH1 PE=1 SV=4	FALSE	26	9	23	4	1	449	49.2	6.3	75.22	9
FALSE	Master Protein	Q99832	T-complex protein 1 subunit eta OS=Homo sapiens OX=9606 GN=CCT7 PE=1 SV=2	FALSE	42	16	25	16	1	543	59.3	7.65	74.23	16
FALSE	Master Protein	P05387	60S acidic ribosomal protein P2 OS=Homo sapiens OX=9606 GN=RPLP2 PE=1 SV=1	FALSE	81	7	20	7	1	115	11.7	4.54	74.16	7
FALSE	Master Protein	P62263	40S ribosomal protein S14 OS=Homo sapiens OX=9606 GN=RPS14 PE=1 SV=3	FALSE	39	9	19	9	1	151	16.3	10.05	73.49	9
FALSE	Master Protein	P51991	Heterogeneous nuclear ribonucleoprotein A3 OS=Homo sapiens OX=9606 GN=HNRNPA3 PE=1 SV=2	FALSE	37	14	21	14	1	378	39.6	9.01	73.29	14
FALSE	Master Protein	P04264	Keratin, type II cytoskeletal 1 OS=Homo sapiens OX=9606 GN=KRT1 PE=1 SV=6	FALSE	36	16	23	14	1	644	66	8.12	72.51	16
FALSE	Master Protein	Q14152	Eukaryotic translation initiation factor 3 subunit A OS=Homo sapiens OX=9606 GN=EIF3A PE=1 SV=1	FALSE	18	19	23	19	1	1382	166.5	6.79	70.59	19
FALSE	Master Protein	P39023	60S ribosomal protein L3 OS=Homo sapiens OX=9606 GN=RPL3 PE=1 SV=2	FALSE	40	16	25	16	1	403	46.1	10.18	70.38	16
FALSE	Master Protein	P52272	Heterogeneous nuclear ribonucleoprotein M OS=Homo sapiens OX=9606 GN=HNRNPM PE=1 SV=3	FALSE	33	16	23	16	1	730	77.5	8.7	69.39	16
FALSE	Master Protein	P50990	T-complex protein 1 subunit theta OS=Homo sapiens OX=9606 GN=CCT8 PE=1 SV=4	FALSE	39	17	24	17	1	548	59.6	5.6	68.12	17
FALSE	Master Protein	P50991	T-complex protein 1 subunit delta OS=Homo sapiens OX=9606 GN=CCT4 PE=1 SV=4	FALSE	37	13	20	12	1	539	57.9	7.83	68	13
FALSE	Master Protein	P40227	T-complex protein 1 subunit zeta OS=Homo sapiens OX=9606 GN=CCT6A PE=1 SV=3	FALSE	43	13	21	13	1	531	58	6.68	67.93	13
FALSE	Master Protein	P27635	60S ribosomal protein L10 OS=Homo sapiens OX=9606 GN=RPL10 PE=1 SV=4	FALSE	51	10	21	10	1	214	24.6	10.08	67.63	10
FALSE	Master Protein	P06733	Alpha-enolase OS=Homo sapiens OX=9606 GN=ENO1 PE=1 SV=2	FALSE	48	13	20	13	1	434	47.1	7.39	67.28	13
FALSE	Master Protein	P30050	60S ribosomal protein L12 OS=Homo sapiens OX=9606 GN=RPL12 PE=1 SV=1	FALSE	59	8	19	8	1	165	17.8	9.42	66.97	8
FALSE	Master Protein	P60891	Ribose-phosphate pyrophosphokinase 1 OS=Homo sapiens OX=9606 GN=PRPS1 PE=1 SV=2	FALSE	48	12	19	12	1	318	34.8	6.98	66.87	12
FALSE	Master Protein	P62829	60S ribosomal protein L23 OS=Homo sapiens OX=9606 GN=RPL23 PE=1 SV=1	FALSE	41	6	18	6	1	140	14.9	10.51	66.75	6
FALSE	Master Protein	P62269	40S ribosomal protein S18 OS=Homo sapiens OX=9606 GN=RPS18 PE=1 SV=3	FALSE	58	15	24	15	1	152	17.7	10.99	65.64	15
FALSE	Master Protein	P61353	60S ribosomal protein L27 OS=Homo sapiens OX=9606 GN=RPL27 PE=1 SV=2	FALSE	53	8	22	8	1	136	15.8	10.56	65.11	8
FALSE	Master Protein	O43143	Pre-mRNA-splicing factor ATP-dependent RNA helicase DHX15 OS=Homo sapiens OX=9606 GN=DHX15 PE=1 SV=2	FALSE	27	17	24	17	1	795	90.9	7.46	64.31	17
FALSE	Master Protein	P35908	Keratin, type II cytoskeletal 2 epidermal OS=Homo sapiens OX=9606 GN=KRT2 PE=1 SV=2	FALSE	37	19	22	15	1	639	65.4	8	64.29	19
FALSE	Master Protein	O14979	Heterogeneous nuclear ribonucleoprotein D-like OS=Homo sapiens OX=9606 GN=HNRNPDL PE=1 SV=3	FALSE	13	6	20	3	1	420	46.4	9.57	63.57	6
FALSE	Master Protein	Q8NC51	Plasminogen activator inhibitor 1 RNA-binding protein OS=Homo sapiens OX=9606 GN=SERBP1 PE=1 SV=2	FALSE	35	11	19	11	1	408	44.9	8.65	63.33	11
FALSE	Master Protein	O15042	U2 snRNP-associated SURP motif-containing protein OS=Homo sapiens OX=9606 GN=U2SURP PE=1 SV=2	FALSE	17	13	19	12	1	1029	118.2	8.47	63.13	13
FALSE	Master Protein	P15880	40S ribosomal protein S2 OS=Homo sapiens OX=9606 GN=RPS2 PE=1 SV=2	FALSE	32	7	17	7	1	293	31.3	10.24	62.81	7
FALSE	Master Protein	Q15393	Splicing factor 3B subunit 3 OS=Homo sapiens OX=9606 GN=SF3B3 PE=1 SV=4	FALSE	12	12	21	12	1	1217	135.5	5.26	62.11	12
FALSE	Master Protein	P17987	T-complex protein 1 subunit alpha OS=Homo sapiens OX=9606 GN=TCP1 PE=1 SV=1	FALSE	35	15	21	15	1	556	60.3	6.11	61.31	15
FALSE	Master Protein	Q07020	60S ribosomal protein L18 OS=Homo sapiens OX=9606 GN=RPL18 PE=1 SV=2	FALSE	45	8	19	8	1	188	21.6	11.72	61.01	8
FALSE	Master Protein	P06576	ATP synthase subunit beta, mitochondrial OS=Homo sapiens OX=9606 GN=ATP5F1B PE=1 SV=3	FALSE	29	9	18	9	1	529	56.5	5.4	60.93	9
FALSE	Master Protein	P62753	40S ribosomal protein S6 OS=Homo sapiens OX=9606 GN=RPS6 PE=1 SV=1	FALSE	34	8	19	8	1	249	28.7	10.84	59.84	8
FALSE	Master Protein	P04406	Glyceraldehyde-3-phosphate dehydrogenase OS=Homo sapiens OX=9606 GN=GAPDH PE=1 SV=3	FALSE	45	10	17	10	1	335	36	8.46	59.58	10
FALSE	Master Protein	Q9NXV2	BTB/POZ domain-containing protein KCTD5 OS=Homo sapiens OX=9606 GN=KCTD5 PE=1 SV=1	FALSE	50	8	16	7	1	234	26.1	6.24	59.34	8
FALSE	Master Protein	P55072	Transitional endoplasmic reticulum ATPase OS=Homo sapiens OX=9606 GN=VCP PE=1 SV=4	FALSE	30	14	18	14	1	806	89.3	5.26	58.71	14
FALSE	Master Protein	Q13310	Polyadenylate-binding protein 4 OS=Homo sapiens OX=9606 GN=PABPC4 PE=1 SV=1	FALSE	21	10	18	3	1	644	70.7	9.26	58.1	10
FALSE	Master Protein	P12956	X-ray repair cross-complementing protein 6 OS=Homo sapiens OX=9606 GN=XRCC6 PE=1 SV=2	FALSE	23	10	18	10	1	609	69.8	6.64	57.53	10
FALSE	Master Protein	Q12906	Interleukin enhancer-binding factor 3 OS=Homo sapiens OX=9606 GN=ILF3 PE=1 SV=3	FALSE	19	11	17	11	1	894	95.3	8.76	57	11
FALSE	Master Protein	P46782	40S ribosomal protein S5 OS=Homo sapiens OX=9606 GN=RPS5 PE=1 SV=4	FALSE	54	8	16	8	1	204	22.9	9.72	56.9	8
FALSE	Master Protein	P62081	40S ribosomal protein S7 OS=Homo sapiens OX=9606 GN=RPS7 PE=1 SV=1	FALSE	52	8	14	8	1	194	22.1	10.1	55.6	8
FALSE	Master Protein	O00571	ATP-dependent RNA helicase DDX3X OS=Homo sapiens OX=9606 GN=DDX3X PE=1 SV=3	FALSE	25	15	18	14	1	662	73.2	7.18	55.31	15
FALSE	Master Protein	P35637	RNA-binding protein FUS OS=Homo sapiens OX=9606 GN=FUS PE=1 SV=1	FALSE	24	7	15	7	1	526	53.4	9.36	54.71	7
FALSE	Master Protein	P55795	Heterogeneous nuclear ribonucleoprotein H2 OS=Homo sapiens OX=9606 GN=HNRNPH2 PE=1 SV=1	FALSE	23	8	18	4	1	449	49.2	6.3	53.91	8
FALSE	Master Protein	P26373	60S ribosomal protein L13 OS=Homo sapiens OX=9606 GN=RPL13 PE=1 SV=4	FALSE	52	12	17	12	1	211	24.2	11.65	53.14	12
FALSE	Master Protein	P62906	60S ribosomal protein L10a OS=Homo sapiens OX=9606 GN=RPL10A PE=1 SV=2	FALSE	36	7	17	7	1	217	24.8	9.94	52.25	7
FALSE	Master Protein	P62244	40S ribosomal protein S15a OS=Homo sapiens OX=9606 GN=RPS15A PE=1 SV=2	FALSE	53	9	18	9	1	130	14.8	10.13	52.1	9
FALSE	Master Protein	P61254	60S ribosomal protein L26 OS=Homo sapiens OX=9606 GN=RPL26 PE=1 SV=1	FALSE	54	9	16	2	1	145	17.2	10.55	48.62	9
FALSE	Master Protein	P26599	Polypyrimidine tract-binding protein 1 OS=Homo sapiens OX=9606 GN=PTBP1 PE=1 SV=1	FALSE	35	9	12	8	1	531	57.2	9.17	48.43	9
FALSE	Master Protein	Q92841	Probable ATP-dependent RNA helicase DDX17 OS=Homo sapiens OX=9606 GN=DDX17 PE=1 SV=2	FALSE	17	11	18	4	1	729	80.2	8.27	48.14	11
FALSE	Master Protein	Q8IWX8	Calcium homeostasis endoplasmic reticulum protein OS=Homo sapiens OX=9606 GN=CHERP PE=1 SV=3	FALSE	14	10	15	10	1	916	103.6	9.04	46.72	10
FALSE	Master Protein	P18621	60S ribosomal protein L17 OS=Homo sapiens OX=9606 GN=RPL17 PE=1 SV=3	FALSE	55	12	16	12	1	184	21.4	10.17	46.69	12
FALSE	Master Protein	P13010	X-ray repair cross-complementing protein 5 OS=Homo sapiens OX=9606 GN=XRCC5 PE=1 SV=3	FALSE	20	9	16	9	1	732	82.7	5.81	46.44	9
FALSE	Master Protein	P38159	RNA-binding motif protein, X chromosome OS=Homo sapiens OX=9606 GN=RBMX PE=1 SV=3	FALSE	23	8	15	8	1	391	42.3	10.05	46.01	8
FALSE	Master Protein	Q13813	Spectrin alpha chain, non-erythrocytic 1 OS=Homo sapiens OX=9606 GN=SPTAN1 PE=1 SV=3	FALSE	9	14	15	14	1	2472	284.4	5.35	45.91	14
FALSE	Master Protein	P25705	ATP synthase subunit alpha, mitochondrial OS=Homo sapiens OX=9606 GN=ATP5F1A PE=1 SV=1	FALSE	29	13	16	13	1	553	59.7	9.13	45.46	13
FALSE	Master Protein	P48668	Keratin, type II cytoskeletal 6C OS=Homo sapiens OX=9606 GN=KRT6C PE=1 SV=3	TRUE	23	11	16	7	1	564	60	8	45.13	11
FALSE	Master Protein	P08708	40S ribosomal protein S17 OS=Homo sapiens OX=9606 GN=RPS17 PE=1 SV=2	FALSE	52	4	15	4	1	135	15.5	9.85	44.79	4
FALSE	Master Protein	Q9UQ80	Proliferation-associated protein 2G4 OS=Homo sapiens OX=9606 GN=PA2G4 PE=1 SV=3	FALSE	38	10	13	10	1	394	43.8	6.55	44.74	10
FALSE	Master Protein	Q9UNX3	60S ribosomal protein L26-like 1 OS=Homo sapiens OX=9606 GN=RPL26L1 PE=1 SV=1	FALSE	61	9	15	2	1	145	17.2	10.55	44.55	9
FALSE	Master Protein	P62316	Small nuclear ribonucleoprotein Sm D2 OS=Homo sapiens OX=9606 GN=SNRPD2 PE=1 SV=1	FALSE	62	5	11	5	1	118	13.5	9.91	44.43	5
FALSE	Master Protein	Q15208	Serine/threonine-protein kinase 38 OS=Homo sapiens OX=9606 GN=STK38 PE=1 SV=1	FALSE	26	11	15	9	1	465	54.2	7.15	44.14	11
FALSE	Master Protein	P29692	Elongation factor 1-delta OS=Homo sapiens OX=9606 GN=EEF1D PE=1 SV=5	FALSE	41	8	15	8	1	281	31.1	5.01	44.12	8
FALSE	Master Protein	P84098	60S ribosomal protein L19 OS=Homo sapiens OX=9606 GN=RPL19 PE=1 SV=1	FALSE	23	7	14	7	1	196	23.5	11.47	44.09	7
FALSE	Master Protein	O15397	Importin-8 OS=Homo sapiens OX=9606 GN=IPO8 PE=1 SV=2	FALSE	11	8	14	8	1	1037	119.9	5.16	43.84	8
FALSE	Master Protein	P61313	60S ribosomal protein L15 OS=Homo sapiens OX=9606 GN=RPL15 PE=1 SV=2	FALSE	46	11	13	11	1	204	24.1	11.62	43.75	11
FALSE	Master Protein	P39019	40S ribosomal protein S19 OS=Homo sapiens OX=9606 GN=RPS19 PE=1 SV=2	FALSE	43	7	13	7	1	145	16.1	10.32	43.6	7
FALSE	Master Protein	P62750	60S ribosomal protein L23a OS=Homo sapiens OX=9606 GN=RPL23A PE=1 SV=1	FALSE	42	7	13	7	1	156	17.7	10.45	41.87	7
FALSE	Master Protein	P16402	Histone H1.3 OS=Homo sapiens OX=9606 GN=HIST1H1D PE=1 SV=2	FALSE	17	6	10	6	1	221	22.3	11.02	40.45	6
FALSE	Master Protein	P62847	40S ribosomal protein S24 OS=Homo sapiens OX=9606 GN=RPS24 PE=1 SV=1	FALSE	29	4	12	4	1	133	15.4	10.78	40.29	4
FALSE	Master Protein	P60842	Eukaryotic initiation factor 4A-I OS=Homo sapiens OX=9606 GN=EIF4A1 PE=1 SV=1	FALSE	28	7	13	6	1	406	46.1	5.48	40.28	7
FALSE	Master Protein	P62280	40S ribosomal protein S11 OS=Homo sapiens OX=9606 GN=RPS11 PE=1 SV=3	FALSE	53	9	14	9	1	158	18.4	10.3	39.83	9
FALSE	Master Protein	Q8WWY3	U4/U6 small nuclear ribonucleoprotein Prp31 OS=Homo sapiens OX=9606 GN=PRPF31 PE=1 SV=2	FALSE	28	9	12	9	1	499	55.4	5.78	39.71	9
FALSE	Master Protein	P67809	Nuclease-sensitive element-binding protein 1 OS=Homo sapiens OX=9606 GN=YBX1 PE=1 SV=3	FALSE	44	7	10	6	1	324	35.9	9.88	39.66	7
FALSE	Master Protein	P04075	Fructose-bisphosphate aldolase A OS=Homo sapiens OX=9606 GN=ALDOA PE=1 SV=2	FALSE	39	10	12	9	1	364	39.4	8.09	39.65	10
FALSE	Master Protein	B5ME19	Eukaryotic translation initiation factor 3 subunit C-like protein OS=Homo sapiens OX=9606 GN=EIF3CL PE=3 SV=1	FALSE	14	10	13	10	1	914	105.4	5.64	39.63	10
FALSE	Master Protein	P49411	Elongation factor Tu, mitochondrial OS=Homo sapiens OX=9606 GN=TUFM PE=1 SV=2	FALSE	27	8	13	8	1	452	49.5	7.61	39.41	8
FALSE	Master Protein	O60506	Heterogeneous nuclear ribonucleoprotein Q OS=Homo sapiens OX=9606 GN=SYNCRIP PE=1 SV=2	FALSE	26	12	16	8	1	623	69.6	8.59	39.4	12
FALSE	Master Protein	P46777	60S ribosomal protein L5 OS=Homo sapiens OX=9606 GN=RPL5 PE=1 SV=3	FALSE	36	9	13	9	1	297	34.3	9.72	39.34	9
FALSE	Master Protein	P62249	40S ribosomal protein S16 OS=Homo sapiens OX=9606 GN=RPS16 PE=1 SV=2	FALSE	39	6	13	6	1	146	16.4	10.21	38.46	6
FALSE	Master Protein	P46776	60S ribosomal protein L27a OS=Homo sapiens OX=9606 GN=RPL27A PE=1 SV=2	FALSE	32	5	12	5	1	148	16.6	11	38.45	5
FALSE	Master Protein	Q01082	Spectrin beta chain, non-erythrocytic 1 OS=Homo sapiens OX=9606 GN=SPTBN1 PE=1 SV=2	FALSE	6	12	13	12	1	2364	274.4	5.57	38.3	12
FALSE	Master Protein	P07910	Heterogeneous nuclear ribonucleoproteins C1/C2 OS=Homo sapiens OX=9606 GN=HNRNPC PE=1 SV=4	FALSE	22	5	13	5	1	306	33.7	5.08	38.14	5
FALSE	Master Protein	Q02543	60S ribosomal protein L18a OS=Homo sapiens OX=9606 GN=RPL18A PE=1 SV=2	FALSE	52	10	13	10	1	176	20.7	10.71	38.12	10
FALSE	Master Protein	P62277	40S ribosomal protein S13 OS=Homo sapiens OX=9606 GN=RPS13 PE=1 SV=2	FALSE	35	5	12	5	1	151	17.2	10.54	37.85	5
FALSE	Master Protein	P62841	40S ribosomal protein S15 OS=Homo sapiens OX=9606 GN=RPS15 PE=1 SV=2	FALSE	56	5	10	5	1	145	17	10.39	37.06	5
FALSE	Master Protein	Q9P258	Protein RCC2 OS=Homo sapiens OX=9606 GN=RCC2 PE=1 SV=2	FALSE	26	10	13	10	1	522	56	8.78	36.94	10
FALSE	Master Protein	P62937	Peptidyl-prolyl cis-trans isomerase A OS=Homo sapiens OX=9606 GN=PPIA PE=1 SV=2	FALSE	56	7	12	7	1	165	18	7.81	35.9	7
FALSE	Master Protein	P98179	RNA-binding protein 3 OS=Homo sapiens OX=9606 GN=RBM3 PE=1 SV=1	FALSE	57	6	10	6	1	157	17.2	8.91	35.63	6
FALSE	Master Protein	O14654	Insulin receptor substrate 4 OS=Homo sapiens OX=9606 GN=IRS4 PE=1 SV=1	FALSE	10	8	10	8	1	1257	133.7	8.44	34.53	8
FALSE	Master Protein	P62917	60S ribosomal protein L8 OS=Homo sapiens OX=9606 GN=RPL8 PE=1 SV=2	FALSE	41	9	9	9	1	257	28	11.03	34.45	9
FALSE	Master Protein	P05386	60S acidic ribosomal protein P1 OS=Homo sapiens OX=9606 GN=RPLP1 PE=1 SV=1	FALSE	56	3	8	3	1	114	11.5	4.32	34.05	3
FALSE	Master Protein	P40429	60S ribosomal protein L13a OS=Homo sapiens OX=9606 GN=RPL13A PE=1 SV=2	FALSE	32	9	13	9	1	203	23.6	10.93	33.74	9
FALSE	Master Protein	O75937	DnaJ homolog subfamily C member 8 OS=Homo sapiens OX=9606 GN=DNAJC8 PE=1 SV=2	FALSE	35	5	9	5	1	253	29.8	9.06	33.65	5
FALSE	Master Protein	Q9Y2W1	Thyroid hormone receptor-associated protein 3 OS=Homo sapiens OX=9606 GN=THRAP3 PE=1 SV=2	FALSE	14	9	11	9	1	955	108.6	10.15	32.23	9
FALSE	Master Protein	Q15366	Poly(rC)-binding protein 2 OS=Homo sapiens OX=9606 GN=PCBP2 PE=1 SV=1	FALSE	37	7	10	6	1	365	38.6	6.79	31.92	7
FALSE	Master Protein	Q9NZI8	Insulin-like growth factor 2 mRNA-binding protein 1 OS=Homo sapiens OX=9606 GN=IGF2BP1 PE=1 SV=2	FALSE	20	9	12	8	1	577	63.4	9.2	31.89	9
FALSE	Master Protein	P05388	60S acidic ribosomal protein P0 OS=Homo sapiens OX=9606 GN=RPLP0 PE=1 SV=1	FALSE	28	9	12	9	1	317	34.3	5.97	31.52	9
FALSE	Master Protein	Q13283	Ras GTPase-activating protein-binding protein 1 OS=Homo sapiens OX=9606 GN=G3BP1 PE=1 SV=1	FALSE	23	7	11	7	1	466	52.1	5.52	31.36	7
FALSE	Master Protein	O15371	Eukaryotic translation initiation factor 3 subunit D OS=Homo sapiens OX=9606 GN=EIF3D PE=1 SV=1	FALSE	24	7	9	7	1	548	63.9	6.05	31.27	7
FALSE	Master Protein	P25398	40S ribosomal protein S12 OS=Homo sapiens OX=9606 GN=RPS12 PE=1 SV=3	FALSE	52	6	9	6	1	132	14.5	7.21	31	6
FALSE	Master Protein	P08621	U1 small nuclear ribonucleoprotein 70 kDa OS=Homo sapiens OX=9606 GN=SNRNP70 PE=1 SV=2	FALSE	34	8	10	8	1	437	51.5	9.94	30.94	8
FALSE	Master Protein	P52597	Heterogeneous nuclear ribonucleoprotein F OS=Homo sapiens OX=9606 GN=HNRNPF PE=1 SV=3	FALSE	25	6	10	4	1	415	45.6	5.58	30.93	6
FALSE	Master Protein	P46781	40S ribosomal protein S9 OS=Homo sapiens OX=9606 GN=RPS9 PE=1 SV=3	FALSE	42	10	12	10	1	194	22.6	10.65	30.65	10
FALSE	Master Protein	Q15233	Non-POU domain-containing octamer-binding protein OS=Homo sapiens OX=9606 GN=NONO PE=1 SV=4	FALSE	23	8	10	8	1	471	54.2	8.95	30.42	8
FALSE	Master Protein	A0A0C4DH68	Immunoglobulin kappa variable 2-24 OS=Homo sapiens OX=9606 GN=IGKV2-24 PE=3 SV=1	FALSE	17	2	12	1	1	120	13.1	8.53	30.19	2
FALSE	Master Protein	P00558	Phosphoglycerate kinase 1 OS=Homo sapiens OX=9606 GN=PGK1 PE=1 SV=3	FALSE	28	7	10	7	1	417	44.6	8.1	29.49	7
FALSE	Master Protein	P08779	Keratin, type I cytoskeletal 16 OS=Homo sapiens OX=9606 GN=KRT16 PE=1 SV=4	TRUE	24	9	12	5	1	473	51.2	5.05	29.13	9
FALSE	Master Protein	P07814	Bifunctional glutamate/proline--tRNA ligase OS=Homo sapiens OX=9606 GN=EPRS PE=1 SV=5	FALSE	8	8	10	8	1	1512	170.5	7.33	28.83	8
FALSE	Master Protein	P62979	Ubiquitin-40S ribosomal protein S27a OS=Homo sapiens OX=9606 GN=RPS27A PE=1 SV=2	FALSE	29	3	8	3	1	156	18	9.64	28.64	3
FALSE	Master Protein	Q15283	Ras GTPase-activating protein 2 OS=Homo sapiens OX=9606 GN=RASA2 PE=1 SV=3	FALSE	4	1	8	1	1	850	96.6	7.2	28.63	1
FALSE	Master Protein	Q9Y657	Spindlin-1 OS=Homo sapiens OX=9606 GN=SPIN1 PE=1 SV=3	FALSE	28	5	9	5	1	262	29.6	6.96	28.25	5
FALSE	Master Protein	P62633	Cellular nucleic acid-binding protein OS=Homo sapiens OX=9606 GN=CNBP PE=1 SV=1	FALSE	30	4	7	4	1	177	19.5	7.71	28.22	4
FALSE	Master Protein	Q9BVP2	Guanine nucleotide-binding protein-like 3 OS=Homo sapiens OX=9606 GN=GNL3 PE=1 SV=2	FALSE	24	8	10	8	1	549	62	9.16	28.19	8
FALSE	Master Protein	P46783	40S ribosomal protein S10 OS=Homo sapiens OX=9606 GN=RPS10 PE=1 SV=1	FALSE	28	6	9	6	1	165	18.9	10.15	28.02	6
FALSE	Master Protein	P05141	ADP/ATP translocase 2 OS=Homo sapiens OX=9606 GN=SLC25A5 PE=1 SV=7	FALSE	24	9	12	4	1	298	32.8	9.69	27.99	9
FALSE	Master Protein	P23246	Splicing factor, proline- and glutamine-rich OS=Homo sapiens OX=9606 GN=SFPQ PE=1 SV=2	FALSE	10	6	8	6	1	707	76.1	9.44	27.91	6
FALSE	Master Protein	Q99729	Heterogeneous nuclear ribonucleoprotein A/B OS=Homo sapiens OX=9606 GN=HNRNPAB PE=1 SV=2	FALSE	32	7	10	6	1	332	36.2	8.21	27.54	7
FALSE	Master Protein	P35527	Keratin, type I cytoskeletal 9 OS=Homo sapiens OX=9606 GN=KRT9 PE=1 SV=3	FALSE	19	7	8	7	1	623	62	5.24	27.36	7
FALSE	Master Protein	Q92522	Histone H1x OS=Homo sapiens OX=9606 GN=H1FX PE=1 SV=1	FALSE	18	5	9	5	1	213	22.5	10.76	27.31	5
FALSE	Master Protein	Q14681	BTB/POZ domain-containing protein KCTD2 OS=Homo sapiens OX=9606 GN=KCTD2 PE=1 SV=3	FALSE	35	4	7	3	1	263	28.5	5.29	27.14	4
FALSE	Master Protein	P14618	Pyruvate kinase PKM OS=Homo sapiens OX=9606 GN=PKM PE=1 SV=4	FALSE	20	7	9	7	1	531	57.9	7.84	27.11	7
FALSE	Master Protein	P00338	L-lactate dehydrogenase A chain OS=Homo sapiens OX=9606 GN=LDHA PE=1 SV=2	FALSE	32	7	8	6	1	332	36.7	8.27	26.83	7
FALSE	Master Protein	P84103	Serine/arginine-rich splicing factor 3 OS=Homo sapiens OX=9606 GN=SRSF3 PE=1 SV=1	FALSE	27	4	9	4	1	164	19.3	11.65	26.59	4
FALSE	Master Protein	Q07666	KH domain-containing, RNA-binding, signal transduction-associated protein 1 OS=Homo sapiens OX=9606 GN=KHDRBS1 PE=1 SV=1	FALSE	25	5	8	5	1	443	48.2	8.66	26.57	5
FALSE	Master Protein	P42766	60S ribosomal protein L35 OS=Homo sapiens OX=9606 GN=RPL35 PE=1 SV=2	FALSE	42	7	9	7	1	123	14.5	11.05	26.45	7
FALSE	Master Protein	P83731	60S ribosomal protein L24 OS=Homo sapiens OX=9606 GN=RPL24 PE=1 SV=1	FALSE	27	5	10	5	1	157	17.8	11.25	26.36	5
FALSE	Master Protein	P35813	Protein phosphatase 1A OS=Homo sapiens OX=9606 GN=PPM1A PE=1 SV=1	FALSE	12	5	10	1	1	382	42.4	5.36	25.96	5
FALSE	Master Protein	O15372	Eukaryotic translation initiation factor 3 subunit H OS=Homo sapiens OX=9606 GN=EIF3H PE=1 SV=1	FALSE	26	7	9	7	1	352	39.9	6.54	25.8	7
FALSE	Master Protein	Q8N5Z5	BTB/POZ domain-containing protein KCTD17 OS=Homo sapiens OX=9606 GN=KCTD17 PE=1 SV=3	FALSE	38	6	7	6	1	321	35.6	4.86	25.71	6
FALSE	Master Protein	Q03393	6-pyruvoyl tetrahydrobiopterin synthase OS=Homo sapiens OX=9606 GN=PTS PE=1 SV=1	FALSE	45	4	9	4	1	145	16.4	6.68	25.67	4
FALSE	Master Protein	O75643	U5 small nuclear ribonucleoprotein 200 kDa helicase OS=Homo sapiens OX=9606 GN=SNRNP200 PE=1 SV=2	FALSE	5	7	9	7	1	2136	244.4	6.06	25.25	7
FALSE	Master Protein	P22392	Nucleoside diphosphate kinase B OS=Homo sapiens OX=9606 GN=NME2 PE=1 SV=1	FALSE	38	4	10	4	1	152	17.3	8.41	25.13	4
FALSE	Master Protein	Q14558	Phosphoribosyl pyrophosphate synthase-associated protein 1 OS=Homo sapiens OX=9606 GN=PRPSAP1 PE=1 SV=2	FALSE	28	6	8	5	1	356	39.4	7.2	24.89	6
FALSE	Master Protein	P08865	40S ribosomal protein SA OS=Homo sapiens OX=9606 GN=RPSA PE=1 SV=4	FALSE	26	5	7	5	1	295	32.8	4.87	24.74	5
FALSE	Master Protein	O43390	Heterogeneous nuclear ribonucleoprotein R OS=Homo sapiens OX=9606 GN=HNRNPR PE=1 SV=1	FALSE	11	7	10	3	1	633	70.9	8.13	24.68	7
FALSE	Master Protein	P50914	60S ribosomal protein L14 OS=Homo sapiens OX=9606 GN=RPL14 PE=1 SV=4	FALSE	20	4	9	4	1	215	23.4	10.93	24.53	4
FALSE	Master Protein	P16989	Y-box-binding protein 3 OS=Homo sapiens OX=9606 GN=YBX3 PE=1 SV=4	FALSE	32	7	8	6	1	372	40.1	9.77	24.38	7
FALSE	Master Protein	P05455	Lupus La protein OS=Homo sapiens OX=9606 GN=SSB PE=1 SV=2	FALSE	14	4	7	4	1	408	46.8	7.12	24.38	4
FALSE	Master Protein	Q5W0B1	RING finger protein 219 OS=Homo sapiens OX=9606 GN=RNF219 PE=1 SV=1	FALSE	12	6	8	6	1	726	81.1	5.72	24.38	6
FALSE	Master Protein	P62888	60S ribosomal protein L30 OS=Homo sapiens OX=9606 GN=RPL30 PE=1 SV=2	FALSE	37	3	7	3	1	115	12.8	9.63	24.28	3
FALSE	Master Protein	P62857	40S ribosomal protein S28 OS=Homo sapiens OX=9606 GN=RPS28 PE=1 SV=1	FALSE	61	5	8	5	1	69	7.8	10.7	24.16	5
FALSE	Master Protein	Q86V81	THO complex subunit 4 OS=Homo sapiens OX=9606 GN=ALYREF PE=1 SV=3	FALSE	35	5	7	5	1	257	26.9	11.15	24.07	5
FALSE	Master Protein	P55884	Eukaryotic translation initiation factor 3 subunit B OS=Homo sapiens OX=9606 GN=EIF3B PE=1 SV=3	FALSE	14	7	7	7	1	814	92.4	5	23.49	7
FALSE	Master Protein	Q15459	Splicing factor 3A subunit 1 OS=Homo sapiens OX=9606 GN=SF3A1 PE=1 SV=1	FALSE	13	8	8	8	1	793	88.8	5.22	23.47	8
FALSE	Master Protein	Q9NYF8	Bcl-2-associated transcription factor 1 OS=Homo sapiens OX=9606 GN=BCLAF1 PE=1 SV=2	FALSE	12	7	8	7	1	920	106.1	9.98	23.46	7
FALSE	Master Protein	P32969	60S ribosomal protein L9 OS=Homo sapiens OX=9606 GN=RPL9 PE=1 SV=1	FALSE	55	6	7	6	1	192	21.9	9.95	22.94	6
FALSE	Master Protein	P62910	60S ribosomal protein L32 OS=Homo sapiens OX=9606 GN=RPL32 PE=1 SV=2	FALSE	33	4	7	4	1	135	15.9	11.33	22.86	4
FALSE	Master Protein	Q6Y7W6	GRB10-interacting GYF protein 2 OS=Homo sapiens OX=9606 GN=GIGYF2 PE=1 SV=1	FALSE	6	6	8	6	1	1299	150	5.54	22.59	6
FALSE	Master Protein	P00441	Superoxide dismutase [Cu-Zn] OS=Homo sapiens OX=9606 GN=SOD1 PE=1 SV=2	FALSE	40	3	5	3	1	154	15.9	6.13	22.44	3
FALSE	Master Protein	Q16629	Serine/arginine-rich splicing factor 7 OS=Homo sapiens OX=9606 GN=SRSF7 PE=1 SV=1	FALSE	30	5	7	5	1	238	27.4	11.82	22.33	5
FALSE	Master Protein	Q12874	Splicing factor 3A subunit 3 OS=Homo sapiens OX=9606 GN=SF3A3 PE=1 SV=1	FALSE	19	7	8	7	1	501	58.8	5.38	22.23	7
FALSE	Master Protein	P46778	60S ribosomal protein L21 OS=Homo sapiens OX=9606 GN=RPL21 PE=1 SV=2	FALSE	21	2	6	2	1	160	18.6	10.49	21.9	2
FALSE	Master Protein	P60866	40S ribosomal protein S20 OS=Homo sapiens OX=9606 GN=RPS20 PE=1 SV=1	FALSE	43	6	8	6	1	119	13.4	9.94	21.86	6
FALSE	Master Protein	Q04637	Eukaryotic translation initiation factor 4 gamma 1 OS=Homo sapiens OX=9606 GN=EIF4G1 PE=1 SV=4	FALSE	6	6	8	6	1	1599	175.4	5.33	21.76	6
FALSE	Master Protein	P02768	Serum albumin OS=Homo sapiens OX=9606 GN=ALB PE=1 SV=2	TRUE	5	3	7	3	1	609	69.3	6.28	21.58	3
FALSE	Master Protein	P12277	Creatine kinase B-type OS=Homo sapiens OX=9606 GN=CKB PE=1 SV=1	FALSE	24	4	6	4	1	381	42.6	5.59	21.56	4
FALSE	Master Protein	P42704	Leucine-rich PPR motif-containing protein, mitochondrial OS=Homo sapiens OX=9606 GN=LRPPRC PE=1 SV=3	FALSE	6	5	7	5	1	1394	157.8	6.13	21.55	5
FALSE	Master Protein	Q15057	Arf-GAP with coiled-coil, ANK repeat and PH domain-containing protein 2 OS=Homo sapiens OX=9606 GN=ACAP2 PE=1 SV=3	FALSE	14	8	8	8	1	778	88	6.8	21.4	8
FALSE	Master Protein	P47914	60S ribosomal protein L29 OS=Homo sapiens OX=9606 GN=RPL29 PE=1 SV=2	FALSE	23	5	7	5	1	159	17.7	11.66	21.3	5
FALSE	Master Protein	P62913	60S ribosomal protein L11 OS=Homo sapiens OX=9606 GN=RPL11 PE=1 SV=2	FALSE	19	3	7	3	1	178	20.2	9.6	21.08	3
FALSE	Master Protein	Q6FI13	Histone H2A type 2-A OS=Homo sapiens OX=9606 GN=HIST2H2AA3 PE=1 SV=3	FALSE	37	2	6	1	1	130	14.1	10.9	20.31	2
FALSE	Master Protein	P60174	Triosephosphate isomerase OS=Homo sapiens OX=9606 GN=TPI1 PE=1 SV=3	FALSE	31	6	8	6	1	286	30.8	5.92	20.17	6
FALSE	Master Protein	Q9P2R3	Rabankyrin-5 OS=Homo sapiens OX=9606 GN=ANKFY1 PE=1 SV=2	FALSE	4	3	7	3	1	1169	128.3	6.1	19.77	3
FALSE	Master Protein	P52292	Importin subunit alpha-1 OS=Homo sapiens OX=9606 GN=KPNA2 PE=1 SV=1	FALSE	14	5	7	5	1	529	57.8	5.4	19.51	5
FALSE	Master Protein	Q8WW12	PEST proteolytic signal-containing nuclear protein OS=Homo sapiens OX=9606 GN=PCNP PE=1 SV=2	FALSE	31	4	7	4	1	178	18.9	7.49	19.49	4
FALSE	Master Protein	Q9Y383	Putative RNA-binding protein Luc7-like 2 OS=Homo sapiens OX=9606 GN=LUC7L2 PE=1 SV=2	FALSE	20	6	6	6	1	392	46.5	10.01	19.39	6
FALSE	Master Protein	P30041	Peroxiredoxin-6 OS=Homo sapiens OX=9606 GN=PRDX6 PE=1 SV=3	FALSE	13	3	6	3	1	224	25	6.38	19.21	3
FALSE	Master Protein	Q01844	RNA-binding protein EWS OS=Homo sapiens OX=9606 GN=EWSR1 PE=1 SV=1	FALSE	9	3	7	3	1	656	68.4	9.33	18.9	3
FALSE	Master Protein	P04908	Histone H2A type 1-B/E OS=Homo sapiens OX=9606 GN=HIST1H2AB PE=1 SV=2	FALSE	37	2	5	1	1	130	14.1	11.05	18.85	2
FALSE	Master Protein	P12236	ADP/ATP translocase 3 OS=Homo sapiens OX=9606 GN=SLC25A6 PE=1 SV=4	FALSE	16	7	8	2	1	298	32.8	9.74	18.76	7
FALSE	Master Protein	P62854	40S ribosomal protein S26 OS=Homo sapiens OX=9606 GN=RPS26 PE=1 SV=3	FALSE	44	4	6	4	1	115	13	11	18.72	4
FALSE	Master Protein	Q7RTV0	PHD finger-like domain-containing protein 5A OS=Homo sapiens OX=9606 GN=PHF5A PE=1 SV=1	FALSE	55	6	7	6	1	110	12.4	8.41	18.7	6
FALSE	Master Protein	Q9Y2H1	Serine/threonine-protein kinase 38-like OS=Homo sapiens OX=9606 GN=STK38L PE=1 SV=3	FALSE	12	5	7	3	1	464	54	6.81	18.59	5
FALSE	Master Protein	P62314	Small nuclear ribonucleoprotein Sm D1 OS=Homo sapiens OX=9606 GN=SNRPD1 PE=1 SV=1	FALSE	32	3	6	3	1	119	13.3	11.56	18.46	3
FALSE	Master Protein	P07195	L-lactate dehydrogenase B chain OS=Homo sapiens OX=9606 GN=LDHB PE=1 SV=2	FALSE	26	5	6	4	1	334	36.6	6.05	18.22	5
FALSE	Master Protein	Q9H347	Ubiquilin-3 OS=Homo sapiens OX=9606 GN=UBQLN3 PE=1 SV=2	FALSE	4	1	6	1	1	655	70.8	5.17	18.19	1
FALSE	Master Protein	A0A0K0K1D8	T cell receptor beta variable 6-1 OS=Homo sapiens OX=9606 GN=TRBV6-1 PE=3 SV=3	FALSE	28	1	8	1	1	114	12.6	7.77	17.76	1
FALSE	Master Protein	P46087	Probable 28S rRNA (cytosine(4447)-C(5))-methyltransferase OS=Homo sapiens OX=9606 GN=NOP2 PE=1 SV=2	FALSE	10	6	6	6	1	812	89.2	9.23	17.1	6
FALSE	Master Protein	Q13162	Peroxiredoxin-4 OS=Homo sapiens OX=9606 GN=PRDX4 PE=1 SV=1	FALSE	10	3	6	1	1	271	30.5	6.29	17.1	3
FALSE	Master Protein	Q92945	Far upstream element-binding protein 2 OS=Homo sapiens OX=9606 GN=KHSRP PE=1 SV=4	FALSE	12	5	6	5	1	711	73.1	7.3	17.06	5
FALSE	Master Protein	P62304	Small nuclear ribonucleoprotein E OS=Homo sapiens OX=9606 GN=SNRPE PE=1 SV=1	FALSE	29	2	6	2	1	92	10.8	9.44	17.04	2
FALSE	Master Protein	P62266	40S ribosomal protein S23 OS=Homo sapiens OX=9606 GN=RPS23 PE=1 SV=3	FALSE	24	4	6	4	1	143	15.8	10.49	17.03	4
FALSE	Master Protein	P40926	Malate dehydrogenase, mitochondrial OS=Homo sapiens OX=9606 GN=MDH2 PE=1 SV=3	FALSE	26	6	6	6	1	338	35.5	8.68	16.97	6
FALSE	Master Protein	O43167	Zinc finger and BTB domain-containing protein 24 OS=Homo sapiens OX=9606 GN=ZBTB24 PE=1 SV=2	FALSE	9	4	5	4	1	697	78.2	7.61	16.81	4
FALSE	Master Protein	P62851	40S ribosomal protein S25 OS=Homo sapiens OX=9606 GN=RPS25 PE=1 SV=1	FALSE	25	4	5	4	1	125	13.7	10.11	16.71	4
FALSE	Master Protein	P62899	60S ribosomal protein L31 OS=Homo sapiens OX=9606 GN=RPL31 PE=1 SV=1	FALSE	39	4	6	4	1	125	14.5	10.54	16.45	4
FALSE	Master Protein	P35268	60S ribosomal protein L22 OS=Homo sapiens OX=9606 GN=RPL22 PE=1 SV=2	FALSE	30	2	4	2	1	128	14.8	9.19	16.34	2
FALSE	Master Protein	P02533	Keratin, type I cytoskeletal 14 OS=Homo sapiens OX=9606 GN=KRT14 PE=1 SV=4	FALSE	13	6	7	2	1	472	51.5	5.16	16.32	6
FALSE	Master Protein	P42677	40S ribosomal protein S27 OS=Homo sapiens OX=9606 GN=RPS27 PE=1 SV=3	FALSE	31	3	5	3	1	84	9.5	9.45	16.25	3
FALSE	Master Protein	P62258	14-3-3 protein epsilon OS=Homo sapiens OX=9606 GN=YWHAE PE=1 SV=1	FALSE	24	4	6	3	1	255	29.2	4.74	16.17	4
FALSE	Master Protein	Q14766	Latent-transforming growth factor beta-binding protein 1 OS=Homo sapiens OX=9606 GN=LTBP1 PE=1 SV=4	FALSE	3	2	5	2	1	1721	186.7	5.96	16.16	2
FALSE	Master Protein	P61163	Alpha-centractin OS=Homo sapiens OX=9606 GN=ACTR1A PE=1 SV=1	FALSE	24	5	5	5	1	376	42.6	6.64	16.07	5
FALSE	Master Protein	Q15942	Zyxin OS=Homo sapiens OX=9606 GN=ZYX PE=1 SV=1	FALSE	14	5	5	5	1	572	61.2	6.67	15.75	5
FALSE	Master Protein	P46779	60S ribosomal protein L28 OS=Homo sapiens OX=9606 GN=RPL28 PE=1 SV=3	FALSE	24	4	5	4	1	137	15.7	12.02	15.7	4
FALSE	Master Protein	Q13347	Eukaryotic translation initiation factor 3 subunit I OS=Homo sapiens OX=9606 GN=EIF3I PE=1 SV=1	FALSE	22	4	4	4	1	325	36.5	5.64	15.63	4
FALSE	Master Protein	O60256	Phosphoribosyl pyrophosphate synthase-associated protein 2 OS=Homo sapiens OX=9606 GN=PRPSAP2 PE=1 SV=1	FALSE	18	4	4	3	1	369	40.9	7.44	15.52	4
FALSE	Master Protein	Q00610	Clathrin heavy chain 1 OS=Homo sapiens OX=9606 GN=CLTC PE=1 SV=5	FALSE	4	4	5	4	1	1675	191.5	5.69	15.42	4
FALSE	Master Protein	P43487	Ran-specific GTPase-activating protein OS=Homo sapiens OX=9606 GN=RANBP1 PE=1 SV=1	FALSE	33	5	5	5	1	201	23.3	5.29	15.23	5
FALSE	Master Protein	Q9BWJ5	Splicing factor 3B subunit 5 OS=Homo sapiens OX=9606 GN=SF3B5 PE=1 SV=1	FALSE	51	2	4	2	1	86	10.1	6.35	15.03	2
FALSE	Master Protein	P38919	Eukaryotic initiation factor 4A-III OS=Homo sapiens OX=9606 GN=EIF4A3 PE=1 SV=4	FALSE	8	2	5	1	1	411	46.8	6.73	14.98	2
FALSE	Master Protein	Q9UQ35	Serine/arginine repetitive matrix protein 2 OS=Homo sapiens OX=9606 GN=SRRM2 PE=1 SV=2	FALSE	3	5	6	5	1	2752	299.4	12.06	14.97	5
FALSE	Master Protein	Q96I25	Splicing factor 45 OS=Homo sapiens OX=9606 GN=RBM17 PE=1 SV=1	FALSE	10	4	5	4	1	401	44.9	5.97	14.84	4
FALSE	Master Protein	Q15365	Poly(rC)-binding protein 1 OS=Homo sapiens OX=9606 GN=PCBP1 PE=1 SV=2	FALSE	17	3	5	2	1	356	37.5	7.09	14.38	3
FALSE	Master Protein	P26368	Splicing factor U2AF 65 kDa subunit OS=Homo sapiens OX=9606 GN=U2AF2 PE=1 SV=4	FALSE	10	2	4	2	1	475	53.5	9.09	14.34	2
FALSE	Master Protein	Q14011	Cold-inducible RNA-binding protein OS=Homo sapiens OX=9606 GN=CIRBP PE=1 SV=1	FALSE	46	4	5	4	1	172	18.6	9.51	14.27	4
FALSE	Master Protein	Q9Y3U8	60S ribosomal protein L36 OS=Homo sapiens OX=9606 GN=RPL36 PE=1 SV=3	FALSE	22	3	5	3	1	105	12.2	11.59	14.17	3
FALSE	Master Protein	P48047	ATP synthase subunit O, mitochondrial OS=Homo sapiens OX=9606 GN=ATP5O PE=1 SV=1	FALSE	27	5	6	5	1	213	23.3	9.96	14.03	5
FALSE	Master Protein	Q99623	Prohibitin-2 OS=Homo sapiens OX=9606 GN=PHB2 PE=1 SV=2	FALSE	17	4	5	4	1	299	33.3	9.83	14.01	4
FALSE	Master Protein	P05023	Sodium/potassium-transporting ATPase subunit alpha-1 OS=Homo sapiens OX=9606 GN=ATP1A1 PE=1 SV=1	FALSE	5	4	5	4	1	1023	112.8	5.49	13.87	4
FALSE	Master Protein	P24534	Elongation factor 1-beta OS=Homo sapiens OX=9606 GN=EEF1B2 PE=1 SV=3	FALSE	6	1	5	1	1	225	24.7	4.67	13.65	1
FALSE	Master Protein	O75494	Serine/arginine-rich splicing factor 10 OS=Homo sapiens OX=9606 GN=SRSF10 PE=1 SV=1	FALSE	16	3	5	3	1	262	31.3	11.27	13.65	3
FALSE	Master Protein	Q5SWX8	Protein odr-4 homolog OS=Homo sapiens OX=9606 GN=ODR4 PE=1 SV=1	FALSE	11	3	4	3	1	454	51.1	5.92	13.59	3
FALSE	Master Protein	P41091	Eukaryotic translation initiation factor 2 subunit 3 OS=Homo sapiens OX=9606 GN=EIF2S3 PE=1 SV=3	FALSE	11	4	5	4	1	472	51.1	8.4	13.58	4
FALSE	Master Protein	P43243	Matrin-3 OS=Homo sapiens OX=9606 GN=MATR3 PE=1 SV=2	FALSE	7	4	5	4	1	847	94.6	6.25	13.55	4
FALSE	Master Protein	P18669	Phosphoglycerate mutase 1 OS=Homo sapiens OX=9606 GN=PGAM1 PE=1 SV=2	FALSE	19	3	4	3	1	254	28.8	7.18	13.35	3
FALSE	Master Protein	P62805	Histone H4 OS=Homo sapiens OX=9606 GN=HIST1H4A PE=1 SV=2	FALSE	22	2	5	2	1	103	11.4	11.36	13.16	2
FALSE	Master Protein	Q13247	Serine/arginine-rich splicing factor 6 OS=Homo sapiens OX=9606 GN=SRSF6 PE=1 SV=2	FALSE	9	3	4	2	1	344	39.6	11.43	13.09	3
FALSE	Master Protein	Q9BXP5	Serrate RNA effector molecule homolog OS=Homo sapiens OX=9606 GN=SRRT PE=1 SV=1	FALSE	6	5	5	5	1	876	100.6	5.96	13.09	5
FALSE	Master Protein	Q8NFA0	Ubiquitin carboxyl-terminal hydrolase 32 OS=Homo sapiens OX=9606 GN=USP32 PE=1 SV=1	FALSE	2	1	5	1	1	1604	181.5	6.44	13.08	1
FALSE	Master Protein	Q13243	Serine/arginine-rich splicing factor 5 OS=Homo sapiens OX=9606 GN=SRSF5 PE=1 SV=1	FALSE	13	3	4	2	1	272	31.2	11.59	13	3
FALSE	Master Protein	Q07955	Serine/arginine-rich splicing factor 1 OS=Homo sapiens OX=9606 GN=SRSF1 PE=1 SV=2	FALSE	12	3	5	3	1	248	27.7	10.36	12.93	3
FALSE	Master Protein	Q9Y4L1	Hypoxia up-regulated protein 1 OS=Homo sapiens OX=9606 GN=HYOU1 PE=1 SV=1	FALSE	3	1	8	1	1	999	111.3	5.22	12.56	1
FALSE	Master Protein	Q14123	Calcium/calmodulin-dependent 3',5'-cyclic nucleotide phosphodiesterase 1C OS=Homo sapiens OX=9606 GN=PDE1C PE=1 SV=1	FALSE	1	1	5	1	1	709	80.7	8.82	12.34	1
FALSE	Master Protein	Q15750	TGF-beta-activated kinase 1 and MAP3K7-binding protein 1 OS=Homo sapiens OX=9606 GN=TAB1 PE=1 SV=1	FALSE	16	4	4	4	1	504	54.6	5.52	12.31	4
FALSE	Master Protein	Q14444	Caprin-1 OS=Homo sapiens OX=9606 GN=CAPRIN1 PE=1 SV=2	FALSE	8	5	5	5	1	709	78.3	5.25	11.99	5
FALSE	Master Protein	O60814	Histone H2B type 1-K OS=Homo sapiens OX=9606 GN=HIST1H2BK PE=1 SV=3	FALSE	26	3	5	1	1	126	13.9	10.32	11.96	3
FALSE	Master Protein	P84090	Enhancer of rudimentary homolog OS=Homo sapiens OX=9606 GN=ERH PE=1 SV=1	FALSE	38	3	4	3	1	104	12.3	5.92	11.88	3
FALSE	Master Protein	Q9Y3F4	Serine-threonine kinase receptor-associated protein OS=Homo sapiens OX=9606 GN=STRAP PE=1 SV=1	FALSE	11	3	3	3	1	350	38.4	5.12	11.84	3
FALSE	Master Protein	P98196	Probable phospholipid-transporting ATPase IH OS=Homo sapiens OX=9606 GN=ATP11A PE=1 SV=3	FALSE	2	1	6	1	1	1134	129.7	6.6	11.83	1
FALSE	Master Protein	Q13151	Heterogeneous nuclear ribonucleoprotein A0 OS=Homo sapiens OX=9606 GN=HNRNPA0 PE=1 SV=1	FALSE	11	4	4	4	1	305	30.8	9.29	11.79	4
FALSE	Master Protein	Q6P2Q9	Pre-mRNA-processing-splicing factor 8 OS=Homo sapiens OX=9606 GN=PRPF8 PE=1 SV=2	FALSE	2	4	4	4	1	2335	273.4	8.84	11.78	4
FALSE	Master Protein	P31946	14-3-3 protein beta/alpha OS=Homo sapiens OX=9606 GN=YWHAB PE=1 SV=3	FALSE	15	3	4	1	1	246	28.1	4.83	11.6	3
FALSE	Master Protein	Q15029	116 kDa U5 small nuclear ribonucleoprotein component OS=Homo sapiens OX=9606 GN=EFTUD2 PE=1 SV=1	FALSE	5	4	5	3	1	972	109.4	5	11.54	4
FALSE	Master Protein	P23528	Cofilin-1 OS=Homo sapiens OX=9606 GN=CFL1 PE=1 SV=3	FALSE	23	2	3	2	1	166	18.5	8.09	11.43	2
FALSE	Master Protein	Q01130	Serine/arginine-rich splicing factor 2 OS=Homo sapiens OX=9606 GN=SRSF2 PE=1 SV=4	FALSE	11	2	4	2	1	221	25.5	11.85	11.42	2
FALSE	Master Protein	Q07021	Complement component 1 Q subcomponent-binding protein, mitochondrial OS=Homo sapiens OX=9606 GN=C1QBP PE=1 SV=1	FALSE	10	1	2	1	1	282	31.3	4.84	11.17	1
FALSE	Master Protein	O43175	D-3-phosphoglycerate dehydrogenase OS=Homo sapiens OX=9606 GN=PHGDH PE=1 SV=4	FALSE	5	2	5	2	1	533	56.6	6.71	11.12	2
FALSE	Master Protein	P63173	60S ribosomal protein L38 OS=Homo sapiens OX=9606 GN=RPL38 PE=1 SV=2	FALSE	33	2	3	2	1	70	8.2	10.1	10.9	2
FALSE	Master Protein	P23458	Tyrosine-protein kinase JAK1 OS=Homo sapiens OX=9606 GN=JAK1 PE=1 SV=2	FALSE	5	4	4	4	1	1154	133.2	7.55	10.85	4
FALSE	Master Protein	P12004	Proliferating cell nuclear antigen OS=Homo sapiens OX=9606 GN=PCNA PE=1 SV=1	FALSE	25	3	3	3	1	261	28.8	4.69	10.77	3
FALSE	Master Protein	P06312	Immunoglobulin kappa variable 4-1 OS=Homo sapiens OX=9606 GN=IGKV4-1 PE=1 SV=1	FALSE	7	1	5	1	1	121	13.4	5.25	10.72	1
FALSE	Master Protein	Q15637	Splicing factor 1 OS=Homo sapiens OX=9606 GN=SF1 PE=1 SV=4	FALSE	8	4	4	4	1	639	68.3	8.98	10.54	4
FALSE	Master Protein	Q14204	Cytoplasmic dynein 1 heavy chain 1 OS=Homo sapiens OX=9606 GN=DYNC1H1 PE=1 SV=5	FALSE	1	4	4	4	1	4646	532.1	6.4	10.53	4
FALSE	Master Protein	Q00688	Peptidyl-prolyl cis-trans isomerase FKBP3 OS=Homo sapiens OX=9606 GN=FKBP3 PE=1 SV=1	FALSE	19	4	4	4	1	224	25.2	9.28	10.36	4
FALSE	Master Protein	P31689	DnaJ homolog subfamily A member 1 OS=Homo sapiens OX=9606 GN=DNAJA1 PE=1 SV=2	FALSE	7	2	3	2	1	397	44.8	7.08	10.31	2
FALSE	Master Protein	O00303	Eukaryotic translation initiation factor 3 subunit F OS=Homo sapiens OX=9606 GN=EIF3F PE=1 SV=1	FALSE	16	3	4	3	1	357	37.5	5.45	10.23	3
FALSE	Master Protein	Q6PKG0	La-related protein 1 OS=Homo sapiens OX=9606 GN=LARP1 PE=1 SV=2	FALSE	4	3	4	3	1	1096	123.4	8.82	10.22	3
FALSE	Master Protein	P61604	10 kDa heat shock protein, mitochondrial OS=Homo sapiens OX=9606 GN=HSPE1 PE=1 SV=2	FALSE	37	3	4	3	1	102	10.9	8.92	10.17	3
FALSE	Master Protein	P27708	CAD protein OS=Homo sapiens OX=9606 GN=CAD PE=1 SV=3	FALSE	3	4	4	4	1	2225	242.8	6.46	10.11	4
FALSE	Master Protein	O14628	Zinc finger protein 195 OS=Homo sapiens OX=9606 GN=ZNF195 PE=1 SV=2	FALSE	5	1	3	1	1	629	72.3	8.09	10.09	1
FALSE	Master Protein	P33993	DNA replication licensing factor MCM7 OS=Homo sapiens OX=9606 GN=MCM7 PE=1 SV=4	FALSE	4	2	3	2	1	719	81.3	6.46	10	2
FALSE	Master Protein	P22314	Ubiquitin-like modifier-activating enzyme 1 OS=Homo sapiens OX=9606 GN=UBA1 PE=1 SV=3	FALSE	3	3	4	3	1	1058	117.8	5.76	9.95	3
FALSE	Master Protein	P06899	Histone H2B type 1-J OS=Homo sapiens OX=9606 GN=HIST1H2BJ PE=1 SV=3	FALSE	27	3	4	1	1	126	13.9	10.32	9.91	3
FALSE	Master Protein	P23526	Adenosylhomocysteinase OS=Homo sapiens OX=9606 GN=AHCY PE=1 SV=4	FALSE	6	2	3	2	1	432	47.7	6.34	9.84	2
FALSE	Master Protein	P35579	Myosin-9 OS=Homo sapiens OX=9606 GN=MYH9 PE=1 SV=4	FALSE	3	4	4	4	1	1960	226.4	5.6	9.81	4
FALSE	Master Protein	P33991	DNA replication licensing factor MCM4 OS=Homo sapiens OX=9606 GN=MCM4 PE=1 SV=5	FALSE	3	2	2	2	1	863	96.5	6.74	9.61	2
FALSE	Master Protein	P31153	S-adenosylmethionine synthase isoform type-2 OS=Homo sapiens OX=9606 GN=MAT2A PE=1 SV=1	FALSE	9	3	4	3	1	395	43.6	6.48	9.56	3
FALSE	Master Protein	Q01081	Splicing factor U2AF 35 kDa subunit OS=Homo sapiens OX=9606 GN=U2AF1 PE=1 SV=3	FALSE	15	3	3	3	1	240	27.9	8.81	9.46	3
FALSE	Master Protein	Q8IYB3	Serine/arginine repetitive matrix protein 1 OS=Homo sapiens OX=9606 GN=SRRM1 PE=1 SV=2	FALSE	5	3	3	3	1	904	102.3	11.84	9.35	3
FALSE	Master Protein	P07737	Profilin-1 OS=Homo sapiens OX=9606 GN=PFN1 PE=1 SV=2	FALSE	39	4	4	4	1	140	15	8.27	9.14	4
FALSE	Master Protein	P62826	GTP-binding nuclear protein Ran OS=Homo sapiens OX=9606 GN=RAN PE=1 SV=3	FALSE	16	3	4	3	1	216	24.4	7.49	9.1	3
FALSE	Master Protein	Q9BY44	Eukaryotic translation initiation factor 2A OS=Homo sapiens OX=9606 GN=EIF2A PE=1 SV=3	FALSE	7	3	3	3	1	585	64.9	8.87	9.09	3
FALSE	Master Protein	P11413	Glucose-6-phosphate 1-dehydrogenase OS=Homo sapiens OX=9606 GN=G6PD PE=1 SV=4	FALSE	7	1	3	1	1	515	59.2	6.84	9.01	1
FALSE	Master Protein	P61981	14-3-3 protein gamma OS=Homo sapiens OX=9606 GN=YWHAG PE=1 SV=2	FALSE	15	3	3	1	1	247	28.3	4.89	9	3
FALSE	Master Protein	Q16630	Cleavage and polyadenylation specificity factor subunit 6 OS=Homo sapiens OX=9606 GN=CPSF6 PE=1 SV=2	FALSE	3	1	2	1	1	551	59.2	7.15	8.96	1
FALSE	Master Protein	Q6ZVH7	Espin-like protein OS=Homo sapiens OX=9606 GN=ESPNL PE=2 SV=3	FALSE	4	1	4	1	1	1005	108.1	6.47	8.95	1
FALSE	Master Protein	Q96J01	THO complex subunit 3 OS=Homo sapiens OX=9606 GN=THOC3 PE=1 SV=1	FALSE	20	3	4	3	1	351	38.7	6.09	8.94	3
FALSE	Master Protein	O60841	Eukaryotic translation initiation factor 5B OS=Homo sapiens OX=9606 GN=EIF5B PE=1 SV=4	FALSE	3	2	2	2	1	1220	138.7	5.49	8.84	2
FALSE	Master Protein	O75821	Eukaryotic translation initiation factor 3 subunit G OS=Homo sapiens OX=9606 GN=EIF3G PE=1 SV=2	FALSE	16	3	3	3	1	320	35.6	6.13	8.81	3
FALSE	Master Protein	Q14566	DNA replication licensing factor MCM6 OS=Homo sapiens OX=9606 GN=MCM6 PE=1 SV=1	FALSE	5	3	3	3	1	821	92.8	5.41	8.78	3
FALSE	Master Protein	Q96DG6	Carboxymethylenebutenolidase homolog OS=Homo sapiens OX=9606 GN=CMBL PE=1 SV=1	FALSE	15	3	3	3	1	245	28	7.18	8.77	3
FALSE	Master Protein	Q9BUJ2	Heterogeneous nuclear ribonucleoprotein U-like protein 1 OS=Homo sapiens OX=9606 GN=HNRNPUL1 PE=1 SV=2	FALSE	6	3	3	3	1	856	95.7	6.92	8.74	3
FALSE	Master Protein	P09661	U2 small nuclear ribonucleoprotein A' OS=Homo sapiens OX=9606 GN=SNRPA1 PE=1 SV=2	FALSE	21	2	2	2	1	255	28.4	8.62	8.63	2
FALSE	Master Protein	Q8WWM7	Ataxin-2-like protein OS=Homo sapiens OX=9606 GN=ATXN2L PE=1 SV=2	FALSE	4	2	3	2	1	1075	113.3	8.59	8.49	2
FALSE	Master Protein	P08670	Vimentin OS=Homo sapiens OX=9606 GN=VIM PE=1 SV=4	FALSE	5	2	3	2	1	466	53.6	5.12	8.43	2
FALSE	Master Protein	Q16576	Histone-binding protein RBBP7 OS=Homo sapiens OX=9606 GN=RBBP7 PE=1 SV=1	FALSE	7	1	3	1	1	425	47.8	5.05	8.42	1
FALSE	Master Protein	Q9C093	Sperm flagellar protein 2 OS=Homo sapiens OX=9606 GN=SPEF2 PE=2 SV=2	FALSE	2	1	3	1	1	1822	209.7	5.54	8.39	1
FALSE	Master Protein	Q14833	Metabotropic glutamate receptor 4 OS=Homo sapiens OX=9606 GN=GRM4 PE=2 SV=1	FALSE	7	2	3	2	1	912	101.8	8.82	8.36	2
FALSE	Master Protein	P22234	Multifunctional protein ADE2 OS=Homo sapiens OX=9606 GN=PAICS PE=1 SV=3	FALSE	6	2	3	2	1	425	47	7.23	8.29	2
FALSE	Master Protein	P02765	Alpha-2-HS-glycoprotein OS=Homo sapiens OX=9606 GN=AHSG PE=1 SV=1	FALSE	4	2	3	2	1	367	39.3	5.72	8.22	2
FALSE	Master Protein	Q9BRP8	Partner of Y14 and mago OS=Homo sapiens OX=9606 GN=PYM1 PE=1 SV=1	FALSE	24	2	2	2	1	204	22.6	9.45	8.13	2
FALSE	Master Protein	Q96BR9	Zinc finger and BTB domain-containing protein 8A OS=Homo sapiens OX=9606 GN=ZBTB8A PE=1 SV=2	FALSE	7	1	2	1	1	441	50.1	7.24	8.09	1
FALSE	Master Protein	Q14203	Dynactin subunit 1 OS=Homo sapiens OX=9606 GN=DCTN1 PE=1 SV=3	FALSE	3	3	3	3	1	1278	141.6	5.81	8.03	3
FALSE	Master Protein	Q96Q04	Serine/threonine-protein kinase LMTK3 OS=Homo sapiens OX=9606 GN=LMTK3 PE=1 SV=2	FALSE	2	1	3	1	1	1460	153.6	4.86	8.02	1
FALSE	Master Protein	P62136	Serine/threonine-protein phosphatase PP1-alpha catalytic subunit OS=Homo sapiens OX=9606 GN=PPP1CA PE=1 SV=1	FALSE	8	2	3	2	1	330	37.5	6.33	7.98	2
FALSE	Master Protein	A8MWD9	Putative small nuclear ribonucleoprotein G-like protein 15 OS=Homo sapiens OX=9606 GN=SNRPGP15 PE=5 SV=2	FALSE	17	1	3	1	1	76	8.5	8.84	7.93	1
FALSE	Master Protein	Q9P1Z3	Potassium/sodium hyperpolarization-activated cyclic nucleotide-gated channel 3 OS=Homo sapiens OX=9606 GN=HCN3 PE=1 SV=2	FALSE	3	1	2	1	1	774	86	9.72	7.89	1
FALSE	Master Protein	Q9NY12	H/ACA ribonucleoprotein complex subunit 1 OS=Homo sapiens OX=9606 GN=GAR1 PE=1 SV=1	FALSE	14	2	3	2	1	217	22.3	10.92	7.82	2
FALSE	Master Protein	Q13561	Dynactin subunit 2 OS=Homo sapiens OX=9606 GN=DCTN2 PE=1 SV=4	FALSE	12	3	4	3	1	401	44.2	5.21	7.79	3
FALSE	Master Protein	Q13263	Transcription intermediary factor 1-beta OS=Homo sapiens OX=9606 GN=TRIM28 PE=1 SV=5	FALSE	8	3	4	3	1	835	88.5	5.77	7.75	3
FALSE	Master Protein	P37802	Transgelin-2 OS=Homo sapiens OX=9606 GN=TAGLN2 PE=1 SV=3	FALSE	15	2	3	2	1	199	22.4	8.25	7.68	2
FALSE	Master Protein	Q9UHX1	Poly(U)-binding-splicing factor PUF60 OS=Homo sapiens OX=9606 GN=PUF60 PE=1 SV=1	FALSE	9	2	2	2	1	559	59.8	5.29	7.67	2
FALSE	Master Protein	Q9Y2R9	28S ribosomal protein S7, mitochondrial OS=Homo sapiens OX=9606 GN=MRPS7 PE=1 SV=2	FALSE	6	1	2	1	1	242	28.1	9.99	7.62	1
FALSE	Master Protein	Q8TEH3	DENN domain-containing protein 1A OS=Homo sapiens OX=9606 GN=DENND1A PE=1 SV=2	FALSE	3	1	3	1	1	1009	110.5	6.96	7.61	1
FALSE	Master Protein	Q9UN86	Ras GTPase-activating protein-binding protein 2 OS=Homo sapiens OX=9606 GN=G3BP2 PE=1 SV=2	FALSE	9	2	3	2	1	482	54.1	5.55	7.48	2
FALSE	Master Protein	Q13200	26S proteasome non-ATPase regulatory subunit 2 OS=Homo sapiens OX=9606 GN=PSMD2 PE=1 SV=3	FALSE	3	2	2	2	1	908	100.1	5.2	7.45	2
FALSE	Master Protein	P63104	14-3-3 protein zeta/delta OS=Homo sapiens OX=9606 GN=YWHAZ PE=1 SV=1	FALSE	15	3	3	2	1	245	27.7	4.79	7.42	3
FALSE	Master Protein	Q9Y2L8	Zinc finger protein with KRAB and SCAN domains 5 OS=Homo sapiens OX=9606 GN=ZKSCAN5 PE=1 SV=1	FALSE	3	1	2	1	1	839	96.8	7.56	7.38	1
FALSE	Master Protein	O43318	Mitogen-activated protein kinase kinase kinase 7 OS=Homo sapiens OX=9606 GN=MAP3K7 PE=1 SV=1	FALSE	7	3	3	3	1	606	67.2	7.11	7.34	3
FALSE	Master Protein	P35232	Prohibitin OS=Homo sapiens OX=9606 GN=PHB PE=1 SV=1	FALSE	8	2	3	2	1	272	29.8	5.76	7.25	2
FALSE	Master Protein	Q9Y3D9	28S ribosomal protein S23, mitochondrial OS=Homo sapiens OX=9606 GN=MRPS23 PE=1 SV=2	FALSE	19	1	2	1	1	190	21.8	8.9	7.13	1
FALSE	Master Protein	P53621	Coatomer subunit alpha OS=Homo sapiens OX=9606 GN=COPA PE=1 SV=2	FALSE	4	3	3	3	1	1224	138.3	7.66	7.13	3
FALSE	Master Protein	O60884	DnaJ homolog subfamily A member 2 OS=Homo sapiens OX=9606 GN=DNAJA2 PE=1 SV=1	FALSE	11	2	2	2	1	412	45.7	6.48	7	2
FALSE	Master Protein	Q9HCG7	Non-lysosomal glucosylceramidase OS=Homo sapiens OX=9606 GN=GBA2 PE=1 SV=2	FALSE	7	2	2	2	1	927	104.6	5.92	6.97	2
FALSE	Master Protein	P05204	Non-histone chromosomal protein HMG-17 OS=Homo sapiens OX=9606 GN=HMGN2 PE=1 SV=3	FALSE	17	1	2	1	1	90	9.4	9.99	6.96	1
FALSE	Master Protein	Q13464	Rho-associated protein kinase 1 OS=Homo sapiens OX=9606 GN=ROCK1 PE=1 SV=1	FALSE	3	3	3	3	1	1354	158.1	5.9	6.85	3
FALSE	Master Protein	P14625	Endoplasmin OS=Homo sapiens OX=9606 GN=HSP90B1 PE=1 SV=1	FALSE	5	3	3	3	1	803	92.4	4.84	6.84	3
FALSE	Master Protein	Q96PU8	Protein quaking OS=Homo sapiens OX=9606 GN=QKI PE=1 SV=1	FALSE	15	3	3	3	1	341	37.6	8.56	6.83	3
FALSE	Master Protein	P09972	Fructose-bisphosphate aldolase C OS=Homo sapiens OX=9606 GN=ALDOC PE=1 SV=2	FALSE	15	2	2	1	1	364	39.4	6.87	6.8	2
FALSE	Master Protein	P34897	Serine hydroxymethyltransferase, mitochondrial OS=Homo sapiens OX=9606 GN=SHMT2 PE=1 SV=3	FALSE	8	3	3	3	1	504	56	8.53	6.8	3
FALSE	Master Protein	P54577	Tyrosine--tRNA ligase, cytoplasmic OS=Homo sapiens OX=9606 GN=YARS PE=1 SV=4	FALSE	5	2	3	2	1	528	59.1	7.05	6.77	2
FALSE	Master Protein	P22102	Trifunctional purine biosynthetic protein adenosine-3 OS=Homo sapiens OX=9606 GN=GART PE=1 SV=1	FALSE	3	2	2	2	1	1010	107.7	6.7	6.76	2
FALSE	Master Protein	O43290	U4/U6.U5 tri-snRNP-associated protein 1 OS=Homo sapiens OX=9606 GN=SART1 PE=1 SV=1	FALSE	6	3	3	3	1	800	90.2	6.13	6.75	3
FALSE	Master Protein	Q96PK6	RNA-binding protein 14 OS=Homo sapiens OX=9606 GN=RBM14 PE=1 SV=2	FALSE	8	3	3	3	1	669	69.4	9.67	6.73	3
FALSE	Master Protein	Q8TEK3	Histone-lysine N-methyltransferase, H3 lysine-79 specific OS=Homo sapiens OX=9606 GN=DOT1L PE=1 SV=2	FALSE	2	1	2	1	1	1739	184.7	9.33	6.69	1
FALSE	Master Protein	Q9Y575	Ankyrin repeat and SOCS box protein 3 OS=Homo sapiens OX=9606 GN=ASB3 PE=1 SV=1	FALSE	6	1	2	1	1	518	57.7	6.27	6.65	1
FALSE	Master Protein	P05783	Keratin, type I cytoskeletal 18 OS=Homo sapiens OX=9606 GN=KRT18 PE=1 SV=2	FALSE	8	2	3	1	1	430	48	5.45	6.63	2
FALSE	Master Protein	P13942	Collagen alpha-2(XI) chain OS=Homo sapiens OX=9606 GN=COL11A2 PE=1 SV=5	FALSE	6	2	2	2	1	1736	171.7	6.21	6.56	2
FALSE	Master Protein	O94906	Pre-mRNA-processing factor 6 OS=Homo sapiens OX=9606 GN=PRPF6 PE=1 SV=1	FALSE	3	2	2	2	1	941	106.9	8.25	6.51	2
FALSE	Master Protein	O43660	Pleiotropic regulator 1 OS=Homo sapiens OX=9606 GN=PLRG1 PE=1 SV=1	FALSE	12	3	3	3	1	514	57.2	9.17	6.47	3
FALSE	Master Protein	P04843	Dolichyl-diphosphooligosaccharide--protein glycosyltransferase subunit 1 OS=Homo sapiens OX=9606 GN=RPN1 PE=1 SV=1	FALSE	3	1	2	1	1	607	68.5	6.38	6.47	1
FALSE	Master Protein	Q00403	Transcription initiation factor IIB OS=Homo sapiens OX=9606 GN=GTF2B PE=1 SV=1	FALSE	3	1	2	1	1	316	34.8	8.35	6.45	1
FALSE	Master Protein	Q8IWB7	WD repeat and FYVE domain-containing protein 1 OS=Homo sapiens OX=9606 GN=WDFY1 PE=1 SV=1	FALSE	7	1	2	1	1	410	46.3	7.33	6.43	1
FALSE	Master Protein	Q7Z745	Maestro heat-like repeat-containing protein family member 2B OS=Homo sapiens OX=9606 GN=MROH2B PE=2 SV=3	FALSE	1	1	2	1	1	1585	180.7	6.28	6.43	1
FALSE	Master Protein	P09848	Lactase-phlorizin hydrolase OS=Homo sapiens OX=9606 GN=LCT PE=1 SV=3	FALSE	1	1	2	1	1	1927	218.5	6.34	6.41	1
FALSE	Master Protein	Q13242	Serine/arginine-rich splicing factor 9 OS=Homo sapiens OX=9606 GN=SRSF9 PE=1 SV=1	FALSE	13	3	3	2	1	221	25.5	8.65	6.41	3
FALSE	Master Protein	P09001	39S ribosomal protein L3, mitochondrial OS=Homo sapiens OX=9606 GN=MRPL3 PE=1 SV=1	FALSE	4	2	2	2	1	348	38.6	9.48	6.39	2
FALSE	Master Protein	Q07065	Cytoskeleton-associated protein 4 OS=Homo sapiens OX=9606 GN=CKAP4 PE=1 SV=2	FALSE	6	2	2	2	1	602	66	5.92	6.35	2
FALSE	Master Protein	P47897	Glutamine--tRNA ligase OS=Homo sapiens OX=9606 GN=QARS PE=1 SV=1	FALSE	3	2	2	2	1	775	87.7	7.15	6.35	2
FALSE	Master Protein	Q9NQ90	Anoctamin-2 OS=Homo sapiens OX=9606 GN=ANO2 PE=1 SV=2	FALSE	5	2	2	2	1	1003	113.9	6.55	6.35	2
FALSE	Master Protein	Q8NCA5	Protein FAM98A OS=Homo sapiens OX=9606 GN=FAM98A PE=1 SV=1	FALSE	6	2	2	2	1	519	55.4	9.03	6.35	2
FALSE	Master Protein	P09211	Glutathione S-transferase P OS=Homo sapiens OX=9606 GN=GSTP1 PE=1 SV=2	FALSE	17	2	2	2	1	210	23.3	5.64	6.34	2
FALSE	Master Protein	Q01804	OTU domain-containing protein 4 OS=Homo sapiens OX=9606 GN=OTUD4 PE=1 SV=4	FALSE	1	1	2	1	1	1114	124	6.71	6.32	1
FALSE	Master Protein	Q7L014	Probable ATP-dependent RNA helicase DDX46 OS=Homo sapiens OX=9606 GN=DDX46 PE=1 SV=2	FALSE	1	1	3	1	1	1031	117.3	9.29	6.27	1
FALSE	Master Protein	P06753	Tropomyosin alpha-3 chain OS=Homo sapiens OX=9606 GN=TPM3 PE=1 SV=2	FALSE	10	2	2	2	1	285	32.9	4.72	6.27	2
FALSE	Master Protein	Q00341	Vigilin OS=Homo sapiens OX=9606 GN=HDLBP PE=1 SV=2	FALSE	1	2	2	2	1	1268	141.4	6.87	6.26	2
FALSE	Master Protein	P83881	60S ribosomal protein L36a OS=Homo sapiens OX=9606 GN=RPL36A PE=1 SV=2	FALSE	18	2	2	2	1	106	12.4	10.58	6.18	2
FALSE	Master Protein	Q14031	Collagen alpha-6(IV) chain OS=Homo sapiens OX=9606 GN=COL4A6 PE=1 SV=3	FALSE	6	3	3	3	1	1691	163.7	9.2	6.13	3
FALSE	Master Protein	P08579	U2 small nuclear ribonucleoprotein B'' OS=Homo sapiens OX=9606 GN=SNRPB2 PE=1 SV=1	FALSE	16	2	2	2	1	225	25.5	9.72	6.09	2
FALSE	Master Protein	P27816	Microtubule-associated protein 4 OS=Homo sapiens OX=9606 GN=MAP4 PE=1 SV=3	FALSE	3	2	2	2	1	1152	120.9	5.43	6.08	2
FALSE	Master Protein	P50579	Methionine aminopeptidase 2 OS=Homo sapiens OX=9606 GN=METAP2 PE=1 SV=1	FALSE	9	2	2	2	1	478	52.9	5.82	6.07	2
FALSE	Master Protein	P09234	U1 small nuclear ribonucleoprotein C OS=Homo sapiens OX=9606 GN=SNRPC PE=1 SV=1	FALSE	25	2	2	2	1	159	17.4	9.67	6.05	2
FALSE	Master Protein	Q9Y3C1	Nucleolar protein 16 OS=Homo sapiens OX=9606 GN=NOP16 PE=1 SV=2	FALSE	19	2	2	2	1	178	21.2	9.94	6.03	2
FALSE	Master Protein	Q9Y3I0	tRNA-splicing ligase RtcB homolog OS=Homo sapiens OX=9606 GN=RTCB PE=1 SV=1	FALSE	7	2	2	2	1	505	55.2	7.23	6.02	2
FALSE	Master Protein	P82933	28S ribosomal protein S9, mitochondrial OS=Homo sapiens OX=9606 GN=MRPS9 PE=1 SV=2	FALSE	4	1	2	1	1	396	45.8	9.51	6	1
FALSE	Master Protein	Q9NX58	Cell growth-regulating nucleolar protein OS=Homo sapiens OX=9606 GN=LYAR PE=1 SV=2	FALSE	9	2	2	2	1	379	43.6	9.54	5.98	2
FALSE	Master Protein	P82932	28S ribosomal protein S6, mitochondrial OS=Homo sapiens OX=9606 GN=MRPS6 PE=1 SV=3	FALSE	10	1	2	1	1	125	14.2	9.26	5.93	1
FALSE	Master Protein	Q96AE4	Far upstream element-binding protein 1 OS=Homo sapiens OX=9606 GN=FUBP1 PE=1 SV=3	FALSE	5	2	2	2	1	644	67.5	7.61	5.91	2
FALSE	Master Protein	P23409	Myogenic factor 6 OS=Homo sapiens OX=9606 GN=MYF6 PE=1 SV=1	FALSE	10	1	5	1	1	242	26.9	5.96	5.81	1
FALSE	Master Protein	Q9NRD8	Dual oxidase 2 OS=Homo sapiens OX=9606 GN=DUOX2 PE=1 SV=2	FALSE	4	2	2	2	1	1548	175.3	7.85	5.8	2
FALSE	Master Protein	Q04837	Single-stranded DNA-binding protein, mitochondrial OS=Homo sapiens OX=9606 GN=SSBP1 PE=1 SV=1	FALSE	16	2	2	2	1	148	17.2	9.6	5.8	2
FALSE	Master Protein	Q92730	Rho-related GTP-binding protein Rho6 OS=Homo sapiens OX=9606 GN=RND1 PE=1 SV=1	FALSE	7	1	2	1	1	232	26	7.94	5.78	1
FALSE	Master Protein	P51168	Amiloride-sensitive sodium channel subunit beta OS=Homo sapiens OX=9606 GN=SCNN1B PE=1 SV=2	FALSE	5	1	2	1	1	640	72.6	6.3	5.78	1
FALSE	Master Protein	Q92499	ATP-dependent RNA helicase DDX1 OS=Homo sapiens OX=9606 GN=DDX1 PE=1 SV=2	FALSE	3	2	2	2	1	740	82.4	7.23	5.77	2
FALSE	Master Protein	Q8NGG0	Olfactory receptor 8J3 OS=Homo sapiens OX=9606 GN=OR8J3 PE=3 SV=1	FALSE	11	1	2	1	1	315	35.5	8.29	5.77	1
FALSE	Master Protein	Q9Y5M8	Signal recognition particle receptor subunit beta OS=Homo sapiens OX=9606 GN=SRPRB PE=1 SV=3	FALSE	7	1	2	1	1	271	29.7	9.04	5.76	1
FALSE	Master Protein	P23381	Tryptophan--tRNA ligase, cytoplasmic OS=Homo sapiens OX=9606 GN=WARS PE=1 SV=2	FALSE	7	2	2	2	1	471	53.1	6.23	5.74	2
FALSE	Master Protein	Q9Y230	RuvB-like 2 OS=Homo sapiens OX=9606 GN=RUVBL2 PE=1 SV=3	FALSE	5	2	2	2	1	463	51.1	5.64	5.74	2
FALSE	Master Protein	P11177	Pyruvate dehydrogenase E1 component subunit beta, mitochondrial OS=Homo sapiens OX=9606 GN=PDHB PE=1 SV=3	FALSE	8	2	2	2	1	359	39.2	6.65	5.73	2
FALSE	Master Protein	P43686	26S proteasome regulatory subunit 6B OS=Homo sapiens OX=9606 GN=PSMC4 PE=1 SV=2	FALSE	6	2	2	2	1	418	47.3	5.21	5.63	2
FALSE	Master Protein	E9PAV3	Nascent polypeptide-associated complex subunit alpha, muscle-specific form OS=Homo sapiens OX=9606 GN=NACA PE=1 SV=1	FALSE	2	2	2	2	1	2078	205.3	9.58	5.63	2
FALSE	Master Protein	Q09028	Histone-binding protein RBBP4 OS=Homo sapiens OX=9606 GN=RBBP4 PE=1 SV=3	FALSE	7	1	2	1	1	425	47.6	4.89	5.6	1
FALSE	Master Protein	P62861	40S ribosomal protein S30 OS=Homo sapiens OX=9606 GN=FAU PE=1 SV=1	FALSE	19	2	2	2	1	59	6.6	12.15	5.58	2
FALSE	Master Protein	Q9Y3B4	Splicing factor 3B subunit 6 OS=Homo sapiens OX=9606 GN=SF3B6 PE=1 SV=1	FALSE	25	2	2	2	1	125	14.6	9.38	5.58	2
FALSE	Master Protein	Q9Y224	RNA transcription, translation and transport factor protein OS=Homo sapiens OX=9606 GN=RTRAF PE=1 SV=1	FALSE	19	2	2	2	1	244	28.1	6.65	5.57	2
FALSE	Master Protein	P22061	Protein-L-isoaspartate(D-aspartate) O-methyltransferase OS=Homo sapiens OX=9606 GN=PCMT1 PE=1 SV=4	FALSE	22	2	2	2	1	227	24.6	7.21	5.55	2
FALSE	Master Protein	Q96EP5	DAZ-associated protein 1 OS=Homo sapiens OX=9606 GN=DAZAP1 PE=1 SV=1	FALSE	6	2	2	2	1	407	43.4	8.56	5.54	2
FALSE	Master Protein	P63220	40S ribosomal protein S21 OS=Homo sapiens OX=9606 GN=RPS21 PE=1 SV=1	FALSE	33	2	2	2	1	83	9.1	8.5	5.54	2
FALSE	Master Protein	Q9UGU5	HMG domain-containing protein 4 OS=Homo sapiens OX=9606 GN=HMGXB4 PE=1 SV=2	FALSE	2	1	2	1	1	601	65.7	9.32	5.5	1
FALSE	Master Protein	O76021	Ribosomal L1 domain-containing protein 1 OS=Homo sapiens OX=9606 GN=RSL1D1 PE=1 SV=3	FALSE	5	2	2	2	1	490	54.9	10.13	5.47	2
FALSE	Master Protein	Q9H2U1	ATP-dependent RNA helicase DHX36 OS=Homo sapiens OX=9606 GN=DHX36 PE=1 SV=2	FALSE	3	2	2	2	1	1008	114.7	7.68	5.45	2
FALSE	Master Protein	Q5JWF2	Guanine nucleotide-binding protein G(s) subunit alpha isoforms XLas OS=Homo sapiens OX=9606 GN=GNAS PE=1 SV=2	FALSE	3	2	2	2	1	1037	111	5.03	5.44	2
FALSE	Master Protein	P54257	Huntingtin-associated protein 1 OS=Homo sapiens OX=9606 GN=HAP1 PE=1 SV=3	FALSE	3	1	2	1	1	671	75.5	4.7	5.42	1
FALSE	Master Protein	P49756	RNA-binding protein 25 OS=Homo sapiens OX=9606 GN=RBM25 PE=1 SV=3	FALSE	4	2	2	2	1	843	100.1	6.32	5.42	2
FALSE	Master Protein	P27348	14-3-3 protein theta OS=Homo sapiens OX=9606 GN=YWHAQ PE=1 SV=1	FALSE	9	2	2	1	1	245	27.7	4.78	5.41	2
FALSE	Master Protein	O95218	Zinc finger Ran-binding domain-containing protein 2 OS=Homo sapiens OX=9606 GN=ZRANB2 PE=1 SV=2	FALSE	5	2	2	2	1	330	37.4	10.01	5.4	2
FALSE	Master Protein	P14174	Macrophage migration inhibitory factor OS=Homo sapiens OX=9606 GN=MIF PE=1 SV=4	FALSE	8	1	2	1	1	115	12.5	7.88	5.36	1
FALSE	Master Protein	Q9Y262	Eukaryotic translation initiation factor 3 subunit L OS=Homo sapiens OX=9606 GN=EIF3L PE=1 SV=1	FALSE	3	2	2	2	1	564	66.7	6.34	5.35	2
FALSE	Master Protein	P26640	Valine--tRNA ligase OS=Homo sapiens OX=9606 GN=VARS PE=1 SV=4	FALSE	4	2	2	2	1	1264	140.4	7.59	5.34	2
FALSE	Master Protein	P78332	RNA-binding protein 6 OS=Homo sapiens OX=9606 GN=RBM6 PE=1 SV=5	FALSE	2	2	2	1	1	1123	128.6	6.32	5.3	2
FALSE	Master Protein	P26583	High mobility group protein B2 OS=Homo sapiens OX=9606 GN=HMGB2 PE=1 SV=2	FALSE	16	2	2	1	1	209	24	7.81	5.26	2
FALSE	Master Protein	P49327	Fatty acid synthase OS=Homo sapiens OX=9606 GN=FASN PE=1 SV=3	FALSE	1	2	2	2	1	2511	273.3	6.44	5.26	2
FALSE	Master Protein	Q9UBQ5	Eukaryotic translation initiation factor 3 subunit K OS=Homo sapiens OX=9606 GN=EIF3K PE=1 SV=1	FALSE	7	1	2	1	1	218	25	4.93	5.25	1
FALSE	Master Protein	O00541	Pescadillo homolog OS=Homo sapiens OX=9606 GN=PES1 PE=1 SV=1	FALSE	5	2	2	2	1	588	68	7.33	5.25	2
FALSE	Master Protein	O60292	Signal-induced proliferation-associated 1-like protein 3 OS=Homo sapiens OX=9606 GN=SIPA1L3 PE=1 SV=3	FALSE	1	1	2	1	1	1781	194.5	8.32	5.23	1
FALSE	Master Protein	P55209	Nucleosome assembly protein 1-like 1 OS=Homo sapiens OX=9606 GN=NAP1L1 PE=1 SV=1	FALSE	7	2	2	2	1	391	45.3	4.46	5.23	2
FALSE	Master Protein	Q96T37	RNA-binding protein 15 OS=Homo sapiens OX=9606 GN=RBM15 PE=1 SV=2	FALSE	4	2	2	2	1	977	107.1	10.08	5.22	2
FALSE	Master Protein	P18077	60S ribosomal protein L35a OS=Homo sapiens OX=9606 GN=RPL35A PE=1 SV=2	FALSE	15	2	2	2	1	110	12.5	11.06	5.21	2
FALSE	Master Protein	P61513	60S ribosomal protein L37a OS=Homo sapiens OX=9606 GN=RPL37A PE=1 SV=2	FALSE	33	2	2	2	1	92	10.3	10.43	5.2	2
FALSE	Master Protein	O95758	Polypyrimidine tract-binding protein 3 OS=Homo sapiens OX=9606 GN=PTBP3 PE=1 SV=2	FALSE	4	2	2	1	1	552	59.7	9.04	5.2	2
FALSE	Master Protein	Q5T8P6	RNA-binding protein 26 OS=Homo sapiens OX=9606 GN=RBM26 PE=1 SV=3	FALSE	1	1	2	1	1	1007	113.5	9.16	5.18	1
FALSE	Master Protein	P63244	Receptor of activated protein C kinase 1 OS=Homo sapiens OX=9606 GN=RACK1 PE=1 SV=3	FALSE	9	2	2	2	1	317	35.1	7.69	5.16	2
FALSE	Master Protein	Q8NEZ4	Histone-lysine N-methyltransferase 2C OS=Homo sapiens OX=9606 GN=KMT2C PE=1 SV=3	FALSE	1	2	2	2	1	4911	541	6.49	5.15	2
FALSE	Master Protein	Q5T1J5	Putative coiled-coil-helix-coiled-coil-helix domain-containing protein CHCHD2P9, mitochondrial OS=Homo sapiens OX=9606 GN=CHCHD2P9 PE=5 SV=1	FALSE	19	1	1	1	1	151	15.5	9.89	5.15	1
FALSE	Master Protein	P60660	Myosin light polypeptide 6 OS=Homo sapiens OX=9606 GN=MYL6 PE=1 SV=2	FALSE	18	2	2	2	1	151	16.9	4.65	5.14	2
FALSE	Master Protein	Q8IV38	Ankyrin repeat and MYND domain-containing protein 2 OS=Homo sapiens OX=9606 GN=ANKMY2 PE=1 SV=1	FALSE	6	1	2	1	1	441	49.3	6.25	5.13	1
FALSE	Master Protein	P18615	Negative elongation factor E OS=Homo sapiens OX=9606 GN=NELFE PE=1 SV=3	FALSE	14	2	2	2	1	380	43.2	9.33	5.13	2
FALSE	Master Protein	Q9H4G0	Band 4.1-like protein 1 OS=Homo sapiens OX=9606 GN=EPB41L1 PE=1 SV=2	FALSE	1	1	2	1	1	881	98.4	5.62	5.12	1
FALSE	Master Protein	P19474	E3 ubiquitin-protein ligase TRIM21 OS=Homo sapiens OX=9606 GN=TRIM21 PE=1 SV=1	FALSE	4	1	2	1	1	475	54.1	6.38	5.1	1
FALSE	Master Protein	Q16531	DNA damage-binding protein 1 OS=Homo sapiens OX=9606 GN=DDB1 PE=1 SV=1	FALSE	3	2	2	2	1	1140	126.9	5.26	5.06	2
FALSE	Master Protein	Q14684	Ribosomal RNA processing protein 1 homolog B OS=Homo sapiens OX=9606 GN=RRP1B PE=1 SV=3	FALSE	3	2	2	2	1	758	84.4	9.76	5.06	2
FALSE	Master Protein	P63167	Dynein light chain 1, cytoplasmic OS=Homo sapiens OX=9606 GN=DYNLL1 PE=1 SV=1	FALSE	12	1	2	1	1	89	10.4	7.4	5.03	1
FALSE	Master Protein	Q8WXX5	DnaJ homolog subfamily C member 9 OS=Homo sapiens OX=9606 GN=DNAJC9 PE=1 SV=1	FALSE	8	1	2	1	1	260	29.9	5.73	4.98	1
FALSE	Master Protein	P36542	ATP synthase subunit gamma, mitochondrial OS=Homo sapiens OX=9606 GN=ATP5F1C PE=1 SV=1	FALSE	8	2	2	2	1	298	33	9.22	4.96	2
FALSE	Master Protein	P49736	DNA replication licensing factor MCM2 OS=Homo sapiens OX=9606 GN=MCM2 PE=1 SV=4	FALSE	1	1	2	1	1	904	101.8	5.52	4.96	1
FALSE	Master Protein	Q14498	RNA-binding protein 39 OS=Homo sapiens OX=9606 GN=RBM39 PE=1 SV=2	FALSE	2	1	2	1	1	530	59.3	10.1	4.96	1
FALSE	Master Protein	Q8TEQ6	Gem-associated protein 5 OS=Homo sapiens OX=9606 GN=GEMIN5 PE=1 SV=3	FALSE	2	2	2	2	1	1508	168.5	6.62	4.94	2
FALSE	Master Protein	Q9UPQ9	Trinucleotide repeat-containing gene 6B protein OS=Homo sapiens OX=9606 GN=TNRC6B PE=1 SV=4	FALSE	2	2	2	2	1	1833	193.9	6.76	4.94	2
FALSE	Master Protein	Q14974	Importin subunit beta-1 OS=Homo sapiens OX=9606 GN=KPNB1 PE=1 SV=2	FALSE	3	2	2	2	1	876	97.1	4.78	4.93	2
FALSE	Master Protein	Q9P1Y5	Calmodulin-regulated spectrin-associated protein 3 OS=Homo sapiens OX=9606 GN=CAMSAP3 PE=1 SV=2	FALSE	2	2	2	2	1	1249	134.7	8.35	4.88	2
FALSE	Master Protein	O43684	Mitotic checkpoint protein BUB3 OS=Homo sapiens OX=9606 GN=BUB3 PE=1 SV=1	FALSE	10	2	2	2	1	328	37.1	6.84	4.87	2
FALSE	Master Protein	Q99497	Protein/nucleic acid deglycase DJ-1 OS=Homo sapiens OX=9606 GN=PARK7 PE=1 SV=2	FALSE	16	2	2	2	1	189	19.9	6.79	4.85	2
FALSE	Master Protein	P48444	Coatomer subunit delta OS=Homo sapiens OX=9606 GN=ARCN1 PE=1 SV=1	FALSE	5	2	2	2	1	511	57.2	6.21	4.84	2
FALSE	Master Protein	O95831	Apoptosis-inducing factor 1, mitochondrial OS=Homo sapiens OX=9606 GN=AIFM1 PE=1 SV=1	FALSE	4	2	2	2	1	613	66.9	8.95	4.84	2
FALSE	Master Protein	O95232	Luc7-like protein 3 OS=Homo sapiens OX=9606 GN=LUC7L3 PE=1 SV=2	FALSE	2	1	2	1	1	432	51.4	9.79	4.83	1
FALSE	Master Protein	Q9HC84	Mucin-5B OS=Homo sapiens OX=9606 GN=MUC5B PE=1 SV=3	FALSE	0	1	2	1	1	5762	596	6.64	4.81	1
FALSE	Master Protein	Q9Y520	Protein PRRC2C OS=Homo sapiens OX=9606 GN=PRRC2C PE=1 SV=4	FALSE	1	2	2	2	1	2896	316.7	9.13	4.8	2
FALSE	Master Protein	O43242	26S proteasome non-ATPase regulatory subunit 3 OS=Homo sapiens OX=9606 GN=PSMD3 PE=1 SV=2	FALSE	13	3	3	3	1	534	60.9	8.44	4.79	3
FALSE	Master Protein	Q15084	Protein disulfide-isomerase A6 OS=Homo sapiens OX=9606 GN=PDIA6 PE=1 SV=1	FALSE	7	2	2	2	1	440	48.1	5.08	4.78	2
FALSE	Master Protein	Q9NZB2	Constitutive coactivator of PPAR-gamma-like protein 1 OS=Homo sapiens OX=9606 GN=FAM120A PE=1 SV=2	FALSE	2	1	1	1	1	1118	121.8	8.88	4.78	1
FALSE	Master Protein	P09429	High mobility group protein B1 OS=Homo sapiens OX=9606 GN=HMGB1 PE=1 SV=3	FALSE	14	2	2	1	1	215	24.9	5.74	4.75	2
FALSE	Master Protein	P30101	Protein disulfide-isomerase A3 OS=Homo sapiens OX=9606 GN=PDIA3 PE=1 SV=4	FALSE	3	1	2	1	1	505	56.7	6.35	4.75	1
FALSE	Master Protein	Q9Y4C0	Neurexin-3 OS=Homo sapiens OX=9606 GN=NRXN3 PE=1 SV=4	FALSE	2	1	1	1	1	1643	180.5	5.54	4.73	1
FALSE	Master Protein	Q9NQV7	Histone-lysine N-methyltransferase PRDM9 OS=Homo sapiens OX=9606 GN=PRDM9 PE=1 SV=2	FALSE	2	1	2	1	1	894	103.3	9.19	4.73	1
FALSE	Master Protein	Q66K64	DDB1- and CUL4-associated factor 15 OS=Homo sapiens OX=9606 GN=DCAF15 PE=1 SV=1	FALSE	4	1	2	1	1	600	66.4	6.58	4.73	1
FALSE	Master Protein	Q86YZ3	Hornerin OS=Homo sapiens OX=9606 GN=HRNR PE=1 SV=2	TRUE	3	1	1	1	1	2850	282.2	10.04	4.72	1
FALSE	Master Protein	Q01484	Ankyrin-2 OS=Homo sapiens OX=9606 GN=ANK2 PE=1 SV=4	FALSE	1	1	1	1	1	3957	433.4	5.14	4.69	1
FALSE	Master Protein	P01859	Immunoglobulin heavy constant gamma 2 OS=Homo sapiens OX=9606 GN=IGHG2 PE=1 SV=2	FALSE	3	1	2	1	1	326	35.9	7.59	4.68	1
FALSE	Master Protein	P25786	Proteasome subunit alpha type-1 OS=Homo sapiens OX=9606 GN=PSMA1 PE=1 SV=1	FALSE	10	2	2	2	1	263	29.5	6.61	4.67	2
FALSE	Master Protein	Q9NQ69	LIM/homeobox protein Lhx9 OS=Homo sapiens OX=9606 GN=LHX9 PE=1 SV=3	FALSE	8	1	2	1	1	397	43.9	8.7	4.62	1
FALSE	Master Protein	P52815	39S ribosomal protein L12, mitochondrial OS=Homo sapiens OX=9606 GN=MRPL12 PE=1 SV=2	FALSE	23	2	2	2	1	198	21.3	8.87	4.56	2
FALSE	Master Protein	Q14324	Myosin-binding protein C, fast-type OS=Homo sapiens OX=9606 GN=MYBPC2 PE=1 SV=2	FALSE	3	1	1	1	1	1141	128	7.52	4.53	1
FALSE	Master Protein	P53999	Activated RNA polymerase II transcriptional coactivator p15 OS=Homo sapiens OX=9606 GN=SUB1 PE=1 SV=3	FALSE	19	1	1	1	1	127	14.4	9.6	4.52	1
FALSE	Master Protein	O60783	28S ribosomal protein S14, mitochondrial OS=Homo sapiens OX=9606 GN=MRPS14 PE=1 SV=1	FALSE	10	1	1	1	1	128	15.1	11.41	4.51	1
FALSE	Master Protein	P33992	DNA replication licensing factor MCM5 OS=Homo sapiens OX=9606 GN=MCM5 PE=1 SV=5	FALSE	2	2	2	2	1	734	82.2	8.37	4.48	2
FALSE	Master Protein	Q13148	TAR DNA-binding protein 43 OS=Homo sapiens OX=9606 GN=TARDBP PE=1 SV=1	FALSE	4	1	1	1	1	414	44.7	6.19	4.47	1
FALSE	Master Protein	Q00325	Phosphate carrier protein, mitochondrial OS=Homo sapiens OX=9606 GN=SLC25A3 PE=1 SV=2	FALSE	6	2	2	2	1	362	40.1	9.38	4.45	2
FALSE	Master Protein	P10644	cAMP-dependent protein kinase type I-alpha regulatory subunit OS=Homo sapiens OX=9606 GN=PRKAR1A PE=1 SV=1	FALSE	6	2	2	2	1	381	43	5.35	4.39	2
FALSE	Master Protein	P0DME0	Protein SETSIP OS=Homo sapiens OX=9606 GN=SETSIP PE=1 SV=1	FALSE	6	2	2	2	1	302	34.9	4.31	4.38	2
FALSE	Master Protein	P53396	ATP-citrate synthase OS=Homo sapiens OX=9606 GN=ACLY PE=1 SV=3	FALSE	2	2	2	2	1	1101	120.8	7.33	4.38	2
FALSE	Master Protein	P28799	Granulins OS=Homo sapiens OX=9606 GN=GRN PE=1 SV=2	FALSE	3	1	1	1	1	593	63.5	6.83	4.36	1
FALSE	Master Protein	Q9Y5J1	U3 small nucleolar RNA-associated protein 18 homolog OS=Homo sapiens OX=9606 GN=UTP18 PE=1 SV=3	FALSE	3	1	1	1	1	556	62	8.76	4.33	1
FALSE	Master Protein	P34932	Heat shock 70 kDa protein 4 OS=Homo sapiens OX=9606 GN=HSPA4 PE=1 SV=4	FALSE	4	2	2	2	1	840	94.3	5.19	4.32	2
FALSE	Master Protein	Q9BPX1	17-beta-hydroxysteroid dehydrogenase 14 OS=Homo sapiens OX=9606 GN=HSD17B14 PE=1 SV=1	FALSE	17	1	1	1	1	270	28.3	6.06	4.25	1
FALSE	Master Protein	O14617	AP-3 complex subunit delta-1 OS=Homo sapiens OX=9606 GN=AP3D1 PE=1 SV=1	FALSE	1	1	1	1	1	1153	130.1	8.48	4.24	1
FALSE	Master Protein	O15230	Laminin subunit alpha-5 OS=Homo sapiens OX=9606 GN=LAMA5 PE=1 SV=8	FALSE	1	1	1	1	1	3695	399.5	7.02	4.22	1
FALSE	Master Protein	P41252	Isoleucine--tRNA ligase, cytoplasmic OS=Homo sapiens OX=9606 GN=IARS PE=1 SV=2	FALSE	1	1	1	1	1	1262	144.4	6.15	4.22	1
FALSE	Master Protein	O43447	Peptidyl-prolyl cis-trans isomerase H OS=Homo sapiens OX=9606 GN=PPIH PE=1 SV=1	FALSE	8	1	1	1	1	177	19.2	8.07	4.21	1
FALSE	Master Protein	Q9GZT3	SRA stem-loop-interacting RNA-binding protein, mitochondrial OS=Homo sapiens OX=9606 GN=SLIRP PE=1 SV=1	FALSE	13	1	1	1	1	109	12.3	10.24	4.2	1
FALSE	Master Protein	Q9Y4K1	Beta/gamma crystallin domain-containing protein 1 OS=Homo sapiens OX=9606 GN=CRYBG1 PE=1 SV=3	FALSE	1	1	1	1	1	1723	188.6	5.86	4.19	1
FALSE	Master Protein	P09012	U1 small nuclear ribonucleoprotein A OS=Homo sapiens OX=9606 GN=SNRPA PE=1 SV=3	FALSE	10	1	1	1	1	282	31.3	9.83	4.16	1
FALSE	Master Protein	Q99848	Probable rRNA-processing protein EBP2 OS=Homo sapiens OX=9606 GN=EBNA1BP2 PE=1 SV=2	FALSE	7	2	2	2	1	306	34.8	10.1	4.12	2
FALSE	Master Protein	Q15717	ELAV-like protein 1 OS=Homo sapiens OX=9606 GN=ELAVL1 PE=1 SV=2	FALSE	7	2	2	2	1	326	36.1	9.17	4.11	2
FALSE	Master Protein	Q96HS1	Serine/threonine-protein phosphatase PGAM5, mitochondrial OS=Homo sapiens OX=9606 GN=PGAM5 PE=1 SV=2	FALSE	5	1	1	1	1	289	32	8.68	4.1	1
FALSE	Master Protein	O75832	26S proteasome non-ATPase regulatory subunit 10 OS=Homo sapiens OX=9606 GN=PSMD10 PE=1 SV=1	FALSE	13	1	1	1	1	226	24.4	6.1	4.08	1
FALSE	Master Protein	O94991	SLIT and NTRK-like protein 5 OS=Homo sapiens OX=9606 GN=SLITRK5 PE=2 SV=2	FALSE	1	1	1	1	1	958	107.4	6.95	4.04	1
FALSE	Master Protein	Q16186	Proteasomal ubiquitin receptor ADRM1 OS=Homo sapiens OX=9606 GN=ADRM1 PE=1 SV=2	FALSE	4	1	1	1	1	407	42.1	5.07	4.02	1
FALSE	Master Protein	O95470	Sphingosine-1-phosphate lyase 1 OS=Homo sapiens OX=9606 GN=SGPL1 PE=1 SV=3	FALSE	6	1	1	1	1	568	63.5	9.16	3.99	1
FALSE	Master Protein	P54819	Adenylate kinase 2, mitochondrial OS=Homo sapiens OX=9606 GN=AK2 PE=1 SV=2	FALSE	7	1	1	1	1	239	26.5	7.81	3.97	1
FALSE	Master Protein	P82650	28S ribosomal protein S22, mitochondrial OS=Homo sapiens OX=9606 GN=MRPS22 PE=1 SV=1	FALSE	6	2	2	2	1	360	41.3	7.9	3.96	2
FALSE	Master Protein	Q9BUA3	SPIN1-docking protein OS=Homo sapiens OX=9606 GN=C11orf84 PE=1 SV=3	FALSE	5	1	1	1	1	381	41	5.01	3.96	1
FALSE	Master Protein	P35613	Basigin OS=Homo sapiens OX=9606 GN=BSG PE=1 SV=2	FALSE	6	2	2	2	1	385	42.2	5.66	3.96	2
FALSE	Master Protein	Q9P2E9	Ribosome-binding protein 1 OS=Homo sapiens OX=9606 GN=RRBP1 PE=1 SV=5	FALSE	1	1	1	1	1	1410	152.4	8.6	3.93	1
FALSE	Master Protein	Q86TY3	Armadillo-like helical domain-containing protein 4 OS=Homo sapiens OX=9606 GN=ARMH4 PE=1 SV=1	FALSE	6	1	1	1	1	774	84.1	4.34	3.9	1
FALSE	Master Protein	Q9ULD9	Zinc finger protein 608 OS=Homo sapiens OX=9606 GN=ZNF608 PE=1 SV=4	FALSE	3	1	1	1	1	1512	162.1	8.79	3.89	1
FALSE	Master Protein	Q9UBG7	Recombining binding protein suppressor of hairless-like protein OS=Homo sapiens OX=9606 GN=RBPJL PE=2 SV=3	FALSE	9	1	1	1	1	517	56.7	7.72	3.83	1
FALSE	Master Protein	P24666	Low molecular weight phosphotyrosine protein phosphatase OS=Homo sapiens OX=9606 GN=ACP1 PE=1 SV=3	FALSE	6	1	1	1	1	158	18	6.74	3.72	1
FALSE	Master Protein	Q9UKA4	A-kinase anchor protein 11 OS=Homo sapiens OX=9606 GN=AKAP11 PE=1 SV=1	FALSE	1	1	1	1	1	1901	210.4	5.39	3.69	1
FALSE	Master Protein	Q9H841	NIPA-like protein 2 OS=Homo sapiens OX=9606 GN=NIPAL2 PE=2 SV=1	FALSE	12	1	1	1	1	368	40.8	8.92	3.69	1
FALSE	Master Protein	Q8WWN8	Arf-GAP with Rho-GAP domain, ANK repeat and PH domain-containing protein 3 OS=Homo sapiens OX=9606 GN=ARAP3 PE=1 SV=1	FALSE	3	1	1	1	1	1544	169.7	7.08	3.66	1
FALSE	Master Protein	Q16820	Meprin A subunit beta OS=Homo sapiens OX=9606 GN=MEP1B PE=1 SV=3	FALSE	4	1	1	1	1	701	79.5	5.74	3.63	1
FALSE	Master Protein	Q9BUQ8	Probable ATP-dependent RNA helicase DDX23 OS=Homo sapiens OX=9606 GN=DDX23 PE=1 SV=3	FALSE	2	1	1	1	1	820	95.5	9.55	3.62	1
FALSE	Master Protein	Q2TAC6	Kinesin-like protein KIF19 OS=Homo sapiens OX=9606 GN=KIF19 PE=2 SV=2	FALSE	5	1	1	1	1	998	111.3	8.69	3.62	1
FALSE	Master Protein	O43869	Olfactory receptor 2T1 OS=Homo sapiens OX=9606 GN=OR2T1 PE=3 SV=3	FALSE	10	1	1	1	1	369	42	8.38	3.6	1
FALSE	Master Protein	Q9H501	ESF1 homolog OS=Homo sapiens OX=9606 GN=ESF1 PE=1 SV=1	FALSE	2	1	1	1	1	851	98.7	5.11	3.59	1
FALSE	Master Protein	O75347	Tubulin-specific chaperone A OS=Homo sapiens OX=9606 GN=TBCA PE=1 SV=3	FALSE	17	1	1	1	1	108	12.8	5.29	3.57	1
FALSE	Master Protein	Q5VU43	Myomegalin OS=Homo sapiens OX=9606 GN=PDE4DIP PE=1 SV=3	FALSE	1	1	1	1	1	2346	264.9	5.47	3.56	1
FALSE	Master Protein	Q96KR1	Zinc finger RNA-binding protein OS=Homo sapiens OX=9606 GN=ZFR PE=1 SV=2	FALSE	4	1	1	1	1	1074	116.9	9.04	3.55	1
FALSE	Master Protein	Q7Z2W4	Zinc finger CCCH-type antiviral protein 1 OS=Homo sapiens OX=9606 GN=ZC3HAV1 PE=1 SV=3	FALSE	2	1	1	1	1	902	101.4	8.4	3.55	1
FALSE	Master Protein	Q05519	Serine/arginine-rich splicing factor 11 OS=Homo sapiens OX=9606 GN=SRSF11 PE=1 SV=1	FALSE	3	1	1	1	1	484	53.5	10.52	3.55	1
FALSE	Master Protein	Q8IY26	Phospholipid phosphatase 6 OS=Homo sapiens OX=9606 GN=PLPP6 PE=1 SV=3	FALSE	13	1	1	1	1	295	32.2	9.99	3.55	1
FALSE	Master Protein	P62306	Small nuclear ribonucleoprotein F OS=Homo sapiens OX=9606 GN=SNRPF PE=1 SV=1	FALSE	15	1	1	1	1	86	9.7	4.67	3.52	1
FALSE	Master Protein	Q14157	Ubiquitin-associated protein 2-like OS=Homo sapiens OX=9606 GN=UBAP2L PE=1 SV=2	FALSE	1	1	1	1	1	1087	114.5	7.11	3.52	1
FALSE	Master Protein	Q9H0A0	RNA cytidine acetyltransferase OS=Homo sapiens OX=9606 GN=NAT10 PE=1 SV=2	FALSE	1	1	1	1	1	1025	115.7	8.27	3.51	1
FALSE	Master Protein	Q9H1X3	DnaJ homolog subfamily C member 25 OS=Homo sapiens OX=9606 GN=DNAJC25 PE=1 SV=1	FALSE	6	1	1	1	1	360	42.4	9.13	3.51	1
FALSE	Master Protein	Q9NVM9	Integrator complex subunit 13 OS=Homo sapiens OX=9606 GN=INTS13 PE=1 SV=2	FALSE	3	1	1	1	1	706	80.2	6.7	3.46	1
FALSE	Master Protein	O75420	GRB10-interacting GYF protein 1 OS=Homo sapiens OX=9606 GN=GIGYF1 PE=1 SV=2	FALSE	3	1	1	1	1	1035	114.5	5.39	3.45	1
FALSE	Master Protein	Q9UNF0	Protein kinase C and casein kinase substrate in neurons protein 2 OS=Homo sapiens OX=9606 GN=PACSIN2 PE=1 SV=2	FALSE	6	1	1	1	1	486	55.7	5.2	3.45	1
FALSE	Master Protein	Q9BZX2	Uridine-cytidine kinase 2 OS=Homo sapiens OX=9606 GN=UCK2 PE=1 SV=1	FALSE	12	1	1	1	1	261	29.3	6.7	3.44	1
FALSE	Master Protein	Q6DT37	Serine/threonine-protein kinase MRCK gamma OS=Homo sapiens OX=9606 GN=CDC42BPG PE=1 SV=2	FALSE	2	1	1	1	1	1551	172.4	6.28	3.43	1
FALSE	Master Protein	P50548	ETS domain-containing transcription factor ERF OS=Homo sapiens OX=9606 GN=ERF PE=1 SV=2	FALSE	5	1	1	1	1	548	58.7	7.3	3.42	1
FALSE	Master Protein	P27824	Calnexin OS=Homo sapiens OX=9606 GN=CANX PE=1 SV=2	FALSE	5	1	1	1	1	592	67.5	4.6	3.41	1
FALSE	Master Protein	Q9BUA6	Myosin regulatory light chain 10 OS=Homo sapiens OX=9606 GN=MYL10 PE=2 SV=2	FALSE	15	1	1	1	1	226	25.3	5.73	3.41	1
FALSE	Master Protein	P53985	Monocarboxylate transporter 1 OS=Homo sapiens OX=9606 GN=SLC16A1 PE=1 SV=3	FALSE	3	1	1	1	1	500	53.9	8.66	3.4	1
FALSE	Master Protein	Q13895	Bystin OS=Homo sapiens OX=9606 GN=BYSL PE=1 SV=3	FALSE	5	1	1	1	1	437	49.6	8.12	3.39	1
FALSE	Master Protein	Q9H0J9	Poly [ADP-ribose] polymerase 12 OS=Homo sapiens OX=9606 GN=PARP12 PE=1 SV=1	FALSE	5	1	1	1	1	701	79	8.51	3.36	1
FALSE	Master Protein	Q5M9N0	Coiled-coil domain-containing protein 158 OS=Homo sapiens OX=9606 GN=CCDC158 PE=2 SV=2	FALSE	3	1	1	1	1	1113	127.1	6.46	3.35	1
FALSE	Master Protein	Q9BQ61	Telomerase RNA component interacting RNase OS=Homo sapiens OX=9606 GN=TRIR PE=1 SV=1	FALSE	10	1	2	1	1	176	18.4	9.44	3.35	1
FALSE	Master Protein	Q16658	Fascin OS=Homo sapiens OX=9606 GN=FSCN1 PE=1 SV=3	FALSE	3	1	1	1	1	493	54.5	7.24	3.34	1
FALSE	Master Protein	O15164	Transcription intermediary factor 1-alpha OS=Homo sapiens OX=9606 GN=TRIM24 PE=1 SV=3	FALSE	3	1	1	1	1	1050	116.8	7.11	3.32	1
FALSE	Master Protein	Q15596	Nuclear receptor coactivator 2 OS=Homo sapiens OX=9606 GN=NCOA2 PE=1 SV=2	FALSE	2	1	1	1	1	1464	159.1	6.64	3.32	1
FALSE	Master Protein	A6H8Y1	Transcription factor TFIIIB component B'' homolog OS=Homo sapiens OX=9606 GN=BDP1 PE=1 SV=3	FALSE	1	1	1	1	1	2624	293.7	5.11	3.32	1
FALSE	Master Protein	P45880	Voltage-dependent anion-selective channel protein 2 OS=Homo sapiens OX=9606 GN=VDAC2 PE=1 SV=2	FALSE	7	1	1	1	1	294	31.5	7.56	3.31	1
FALSE	Master Protein	O75182	Paired amphipathic helix protein Sin3b OS=Homo sapiens OX=9606 GN=SIN3B PE=1 SV=2	FALSE	2	1	1	1	1	1162	133	6.93	3.3	1
FALSE	Master Protein	P29966	Myristoylated alanine-rich C-kinase substrate OS=Homo sapiens OX=9606 GN=MARCKS PE=1 SV=4	FALSE	5	1	1	1	1	332	31.5	4.45	3.3	1
FALSE	Master Protein	O75121	Microfibrillar-associated protein 3-like OS=Homo sapiens OX=9606 GN=MFAP3L PE=1 SV=3	FALSE	8	1	1	1	1	409	45.4	5.22	3.29	1
FALSE	Master Protein	Q0P6D6	Coiled-coil domain-containing protein 15 OS=Homo sapiens OX=9606 GN=CCDC15 PE=2 SV=2	FALSE	3	1	1	1	1	951	110.4	6.47	3.29	1
FALSE	Master Protein	P30872	Somatostatin receptor type 1 OS=Homo sapiens OX=9606 GN=SSTR1 PE=1 SV=1	FALSE	11	1	1	1	1	391	42.7	8.32	3.26	1
FALSE	Master Protein	Q96MR9	Zinc finger protein 560 OS=Homo sapiens OX=9606 GN=ZNF560 PE=2 SV=2	FALSE	2	1	1	1	1	790	91.1	8.69	3.25	1
FALSE	Master Protein	P48995	Short transient receptor potential channel 1 OS=Homo sapiens OX=9606 GN=TRPC1 PE=1 SV=1	FALSE	4	1	2	1	1	793	91.2	8.05	3.23	1
FALSE	Master Protein	P04181	Ornithine aminotransferase, mitochondrial OS=Homo sapiens OX=9606 GN=OAT PE=1 SV=1	FALSE	3	1	1	1	1	439	48.5	7.03	3.23	1
FALSE	Master Protein	Q6KF10	Growth/differentiation factor 6 OS=Homo sapiens OX=9606 GN=GDF6 PE=1 SV=1	FALSE	8	1	1	1	1	455	50.6	8.88	3.23	1
FALSE	Master Protein	Q6UWN5	Ly6/PLAUR domain-containing protein 5 OS=Homo sapiens OX=9606 GN=LYPD5 PE=1 SV=2	FALSE	13	1	1	1	1	251	26.9	7.24	3.22	1
FALSE	Master Protein	O43166	Signal-induced proliferation-associated 1-like protein 1 OS=Homo sapiens OX=9606 GN=SIPA1L1 PE=1 SV=4	FALSE	2	1	1	1	1	1804	199.9	8.19	3.22	1
FALSE	Master Protein	Q9H7E9	UPF0488 protein C8orf33 OS=Homo sapiens OX=9606 GN=C8orf33 PE=1 SV=1	FALSE	7	1	1	1	1	229	25	9.95	3.22	1
FALSE	Master Protein	Q9UMS4	Pre-mRNA-processing factor 19 OS=Homo sapiens OX=9606 GN=PRPF19 PE=1 SV=1	FALSE	3	1	1	1	1	504	55.1	6.61	3.21	1
FALSE	Master Protein	P29597	Non-receptor tyrosine-protein kinase TYK2 OS=Homo sapiens OX=9606 GN=TYK2 PE=1 SV=3	FALSE	2	1	1	1	1	1187	133.6	7.15	3.21	1
FALSE	Master Protein	Q96G01	Protein bicaudal D homolog 1 OS=Homo sapiens OX=9606 GN=BICD1 PE=1 SV=3	FALSE	2	1	1	1	1	975	110.7	5.81	3.21	1
FALSE	Master Protein	Q15046	Lysine--tRNA ligase OS=Homo sapiens OX=9606 GN=KARS PE=1 SV=3	FALSE	7	1	1	1	1	597	68	6.35	3.19	1
FALSE	Master Protein	Q9H0B6	Kinesin light chain 2 OS=Homo sapiens OX=9606 GN=KLC2 PE=1 SV=1	FALSE	4	1	1	1	1	622	68.9	7.15	3.19	1
FALSE	Master Protein	Q15149	Plectin OS=Homo sapiens OX=9606 GN=PLEC PE=1 SV=3	FALSE	0	1	1	1	1	4684	531.5	5.96	3.19	1
FALSE	Master Protein	P20851	C4b-binding protein beta chain OS=Homo sapiens OX=9606 GN=C4BPB PE=1 SV=1	FALSE	10	1	1	1	1	252	28.3	5.14	3.18	1
FALSE	Master Protein	Q9UPT8	Zinc finger CCCH domain-containing protein 4 OS=Homo sapiens OX=9606 GN=ZC3H4 PE=1 SV=3	FALSE	1	1	1	1	1	1303	140.2	6.27	3.18	1
FALSE	Master Protein	P35269	General transcription factor IIF subunit 1 OS=Homo sapiens OX=9606 GN=GTF2F1 PE=1 SV=2	FALSE	4	1	1	1	1	517	58.2	7.49	3.17	1
FALSE	Master Protein	Q9NYJ8	TGF-beta-activated kinase 1 and MAP3K7-binding protein 2 OS=Homo sapiens OX=9606 GN=TAB2 PE=1 SV=1	FALSE	2	1	1	1	1	693	76.4	8.54	3.17	1
FALSE	Master Protein	Q86UE4	Protein LYRIC OS=Homo sapiens OX=9606 GN=MTDH PE=1 SV=2	FALSE	2	1	1	1	1	582	63.8	9.32	3.17	1
FALSE	Master Protein	Q9HB71	Calcyclin-binding protein OS=Homo sapiens OX=9606 GN=CACYBP PE=1 SV=2	FALSE	5	1	1	1	1	228	26.2	8.25	3.16	1
FALSE	Master Protein	O15457	MutS protein homolog 4 OS=Homo sapiens OX=9606 GN=MSH4 PE=1 SV=2	FALSE	4	1	1	1	1	936	104.7	7.37	3.14	1
FALSE	Master Protein	Q9NUZ1	Acyl-coenzyme A oxidase-like protein OS=Homo sapiens OX=9606 GN=ACOXL PE=2 SV=3	FALSE	5	1	1	1	1	547	61.8	8.53	3.13	1
FALSE	Master Protein	O14562	Ubiquitin domain-containing protein UBFD1 OS=Homo sapiens OX=9606 GN=UBFD1 PE=1 SV=2	FALSE	14	1	1	1	1	309	33.4	5.77	3.11	1
FALSE	Master Protein	Q15654	Thyroid receptor-interacting protein 6 OS=Homo sapiens OX=9606 GN=TRIP6 PE=1 SV=3	FALSE	4	1	1	1	1	476	50.3	7.37	3.1	1
FALSE	Master Protein	Q9UQL6	Histone deacetylase 5 OS=Homo sapiens OX=9606 GN=HDAC5 PE=1 SV=2	FALSE	4	1	1	1	1	1122	121.9	6.24	3.1	1
FALSE	Master Protein	Q9Y233	cAMP and cAMP-inhibited cGMP 3',5'-cyclic phosphodiesterase 10A OS=Homo sapiens OX=9606 GN=PDE10A PE=1 SV=1	FALSE	3	1	1	1	1	779	88.4	6.6	3.1	1
FALSE	Master Protein	Q8TDN6	Ribosome biogenesis protein BRX1 homolog OS=Homo sapiens OX=9606 GN=BRIX1 PE=1 SV=2	FALSE	3	1	1	1	1	353	41.4	9.92	3.09	1
FALSE	Master Protein	Q8TDJ6	DmX-like protein 2 OS=Homo sapiens OX=9606 GN=DMXL2 PE=1 SV=2	FALSE	1	1	1	1	1	3036	339.4	6.38	3.08	1
FALSE	Master Protein	Q6ZVT6	Uncharacterized protein C3orf67 OS=Homo sapiens OX=9606 GN=C3orf67 PE=2 SV=2	FALSE	4	1	1	1	1	689	76.2	5.21	3.08	1
FALSE	Master Protein	Q99714	3-hydroxyacyl-CoA dehydrogenase type-2 OS=Homo sapiens OX=9606 GN=HSD17B10 PE=1 SV=3	FALSE	7	1	1	1	1	261	26.9	7.78	3.08	1
FALSE	Master Protein	P47869	Gamma-aminobutyric acid receptor subunit alpha-2 OS=Homo sapiens OX=9606 GN=GABRA2 PE=2 SV=2	FALSE	4	1	1	1	1	451	51.3	9.11	3.07	1
FALSE	Master Protein	O75396	Vesicle-trafficking protein SEC22b OS=Homo sapiens OX=9606 GN=SEC22B PE=1 SV=4	FALSE	7	1	1	1	1	215	24.6	6.92	3.06	1
FALSE	Master Protein	Q8TAE8	Growth arrest and DNA damage-inducible proteins-interacting protein 1 OS=Homo sapiens OX=9606 GN=GADD45GIP1 PE=1 SV=1	FALSE	5	1	1	1	1	222	25.4	10.02	3.06	1
FALSE	Master Protein	O95793	Double-stranded RNA-binding protein Staufen homolog 1 OS=Homo sapiens OX=9606 GN=STAU1 PE=1 SV=2	FALSE	2	1	1	1	1	577	63.1	9.44	3.05	1
FALSE	Master Protein	P60900	Proteasome subunit alpha type-6 OS=Homo sapiens OX=9606 GN=PSMA6 PE=1 SV=1	FALSE	5	1	1	1	1	246	27.4	6.76	3.05	1
FALSE	Master Protein	A4GXA9	Probable crossover junction endonuclease EME2 OS=Homo sapiens OX=9606 GN=EME2 PE=1 SV=3	FALSE	8	1	1	1	1	379	41.2	6.29	3.05	1
FALSE	Master Protein	Q9Y2G9	Protein strawberry notch homolog 2 OS=Homo sapiens OX=9606 GN=SBNO2 PE=2 SV=3	FALSE	2	1	1	1	1	1366	150.2	6.52	3.05	1
FALSE	Master Protein	Q04721	Neurogenic locus notch homolog protein 2 OS=Homo sapiens OX=9606 GN=NOTCH2 PE=1 SV=3	FALSE	0	1	1	1	1	2471	265.2	5.14	3.04	1
FALSE	Master Protein	Q6DJT9	Zinc finger protein PLAG1 OS=Homo sapiens OX=9606 GN=PLAG1 PE=1 SV=1	FALSE	6	1	2	1	1	500	55.9	8.56	3.04	1
FALSE	Master Protein	Q9ULH1	Arf-GAP with SH3 domain, ANK repeat and PH domain-containing protein 1 OS=Homo sapiens OX=9606 GN=ASAP1 PE=1 SV=4	FALSE	4	1	1	1	1	1129	125.4	7.31	3.03	1
FALSE	Master Protein	Q9Y6A5	Transforming acidic coiled-coil-containing protein 3 OS=Homo sapiens OX=9606 GN=TACC3 PE=1 SV=1	FALSE	3	1	1	1	1	838	90.3	5.05	3.02	1
FALSE	Master Protein	P02787	Serotransferrin OS=Homo sapiens OX=9606 GN=TF PE=1 SV=3	FALSE	2	1	1	1	1	698	77	7.12	3.02	1
FALSE	Master Protein	Q9Y519	Transmembrane protein 184B OS=Homo sapiens OX=9606 GN=TMEM184B PE=1 SV=2	FALSE	11	1	1	1	1	407	45.5	6.89	3.01	1
FALSE	Master Protein	Q96JH7	Deubiquitinating protein VCIP135 OS=Homo sapiens OX=9606 GN=VCPIP1 PE=1 SV=2	FALSE	3	1	1	1	1	1222	134.2	7.2	3.01	1
FALSE	Master Protein	Q7Z2Z1	Treslin OS=Homo sapiens OX=9606 GN=TICRR PE=1 SV=2	FALSE	2	1	1	1	1	1910	210.7	8.78	3.01	1
FALSE	Master Protein	Q99459	Cell division cycle 5-like protein OS=Homo sapiens OX=9606 GN=CDC5L PE=1 SV=2	FALSE	1	1	1	1	1	802	92.2	8.18	3	1
FALSE	Master Protein	Q9ULP9	TBC1 domain family member 24 OS=Homo sapiens OX=9606 GN=TBC1D24 PE=1 SV=2	FALSE	8	1	1	1	1	559	62.9	7.36	3	1
FALSE	Master Protein	Q2NL82	Pre-rRNA-processing protein TSR1 homolog OS=Homo sapiens OX=9606 GN=TSR1 PE=1 SV=1	FALSE	2	1	1	1	1	804	91.8	7.42	3	1
FALSE	Master Protein	P63241	Eukaryotic translation initiation factor 5A-1 OS=Homo sapiens OX=9606 GN=EIF5A PE=1 SV=2	FALSE	8	1	1	1	1	154	16.8	5.24	2.99	1
FALSE	Master Protein	Q96KJ4	Mesothelin-like protein OS=Homo sapiens OX=9606 GN=MSLNL PE=3 SV=3	FALSE	3	1	1	1	1	702	74.5	7.14	2.99	1
FALSE	Master Protein	Q12905	Interleukin enhancer-binding factor 2 OS=Homo sapiens OX=9606 GN=ILF2 PE=1 SV=2	FALSE	7	1	1	1	1	390	43	5.26	2.99	1
FALSE	Master Protein	Q16667	Cyclin-dependent kinase inhibitor 3 OS=Homo sapiens OX=9606 GN=CDKN3 PE=1 SV=1	FALSE	19	1	1	1	1	212	23.8	6.4	2.98	1
FALSE	Master Protein	Q99542	Matrix metalloproteinase-19 OS=Homo sapiens OX=9606 GN=MMP19 PE=1 SV=1	FALSE	9	1	2	1	1	508	57.3	7.59	2.98	1
FALSE	Master Protein	O75970	Multiple PDZ domain protein OS=Homo sapiens OX=9606 GN=MPDZ PE=1 SV=2	FALSE	1	1	1	1	1	2070	221.5	5.06	2.98	1
FALSE	Master Protein	Q13045	Protein flightless-1 homolog OS=Homo sapiens OX=9606 GN=FLII PE=1 SV=2	FALSE	2	1	1	1	1	1269	144.7	6.05	2.98	1
FALSE	Master Protein	P05177	Cytochrome P450 1A2 OS=Homo sapiens OX=9606 GN=CYP1A2 PE=1 SV=3	FALSE	7	1	1	1	1	515	58.3	9.06	2.97	1
FALSE	Master Protein	Q9BQF6	Sentrin-specific protease 7 OS=Homo sapiens OX=9606 GN=SENP7 PE=1 SV=4	FALSE	3	1	1	1	1	1050	119.6	6.61	2.97	1
FALSE	Master Protein	Q9UQ05	Potassium voltage-gated channel subfamily H member 4 OS=Homo sapiens OX=9606 GN=KCNH4 PE=2 SV=1	FALSE	4	1	1	1	1	1017	111.6	8.54	2.97	1
FALSE	Master Protein	Q13144	Translation initiation factor eIF-2B subunit epsilon OS=Homo sapiens OX=9606 GN=EIF2B5 PE=1 SV=3	FALSE	3	1	1	1	1	721	80.3	5.08	2.97	1
FALSE	Master Protein	Q86W56	Poly(ADP-ribose) glycohydrolase OS=Homo sapiens OX=9606 GN=PARG PE=1 SV=1	FALSE	3	1	1	1	1	976	111	6.43	2.96	1
FALSE	Master Protein	Q5HYW2	NHS-like protein 2 OS=Homo sapiens OX=9606 GN=NHSL2 PE=1 SV=1	FALSE	4	1	2	1	1	709	76.3	7.58	2.96	1
FALSE	Master Protein	Q2TAL5	Smoothelin-like protein 2 OS=Homo sapiens OX=9606 GN=SMTNL2 PE=2 SV=1	FALSE	6	1	1	1	1	461	50.2	8.56	2.96	1
FALSE	Master Protein	Q6PI26	Protein SHQ1 homolog OS=Homo sapiens OX=9606 GN=SHQ1 PE=1 SV=2	FALSE	8	1	1	1	1	577	65.1	4.79	2.96	1
FALSE	Master Protein	P19086	Guanine nucleotide-binding protein G(z) subunit alpha OS=Homo sapiens OX=9606 GN=GNAZ PE=1 SV=3	FALSE	7	1	1	1	1	355	40.9	7.61	2.95	1
FALSE	Master Protein	O95271	Tankyrase-1 OS=Homo sapiens OX=9606 GN=TNKS PE=1 SV=2	FALSE	3	1	1	1	1	1327	142	7.05	2.95	1
FALSE	Master Protein	Q9Y3D3	28S ribosomal protein S16, mitochondrial OS=Homo sapiens OX=9606 GN=MRPS16 PE=1 SV=1	FALSE	13	1	1	1	1	137	15.3	9.5	2.94	1
FALSE	Master Protein	Q96RP7	Galactose-3-O-sulfotransferase 4 OS=Homo sapiens OX=9606 GN=GAL3ST4 PE=1 SV=1	FALSE	4	1	1	1	1	486	54.1	10.18	2.94	1
FALSE	Master Protein	Q8TD57	Dynein heavy chain 3, axonemal OS=Homo sapiens OX=9606 GN=DNAH3 PE=2 SV=1	FALSE	1	1	1	1	1	4116	470.5	6.43	2.93	1
FALSE	Master Protein	Q8NFD5	AT-rich interactive domain-containing protein 1B OS=Homo sapiens OX=9606 GN=ARID1B PE=1 SV=2	FALSE	1	1	1	1	1	2236	236	6.73	2.93	1
FALSE	Master Protein	P06744	Glucose-6-phosphate isomerase OS=Homo sapiens OX=9606 GN=GPI PE=1 SV=4	FALSE	2	1	1	1	1	558	63.1	8.32	2.93	1
FALSE	Master Protein	Q8N1G4	Leucine-rich repeat-containing protein 47 OS=Homo sapiens OX=9606 GN=LRRC47 PE=1 SV=1	FALSE	3	1	1	1	1	583	63.4	8.28	2.92	1
FALSE	Master Protein	Q6PJT7	Zinc finger CCCH domain-containing protein 14 OS=Homo sapiens OX=9606 GN=ZC3H14 PE=1 SV=1	FALSE	4	1	1	1	1	736	82.8	7.31	2.92	1
FALSE	Master Protein	Q8NB12	Histone-lysine N-methyltransferase SMYD1 OS=Homo sapiens OX=9606 GN=SMYD1 PE=1 SV=1	FALSE	7	1	1	1	1	490	56.6	7.09	2.92	1
FALSE	Master Protein	Q9P0W2	SWI/SNF-related matrix-associated actin-dependent regulator of chromatin subfamily E member 1-related OS=Homo sapiens OX=9606 GN=HMG20B PE=1 SV=1	FALSE	12	1	1	1	1	317	35.8	9.35	2.91	1
FALSE	Master Protein	Q8NGR5	Olfactory receptor 1L4 OS=Homo sapiens OX=9606 GN=OR1L4 PE=3 SV=1	FALSE	14	1	1	1	1	311	35.3	9.32	2.91	1
FALSE	Master Protein	Q8ND56	Protein LSM14 homolog A OS=Homo sapiens OX=9606 GN=LSM14A PE=1 SV=3	FALSE	2	1	1	1	1	463	50.5	9.52	2.91	1
FALSE	Master Protein	O95202	Mitochondrial proton/calcium exchanger protein OS=Homo sapiens OX=9606 GN=LETM1 PE=1 SV=1	FALSE	2	1	1	1	1	739	83.3	6.7	2.91	1
FALSE	Master Protein	P27797	Calreticulin OS=Homo sapiens OX=9606 GN=CALR PE=1 SV=1	FALSE	4	1	1	1	1	417	48.1	4.44	2.9	1
FALSE	Master Protein	O15439	Multidrug resistance-associated protein 4 OS=Homo sapiens OX=9606 GN=ABCC4 PE=1 SV=3	FALSE	2	1	2	1	1	1325	149.4	8.19	2.9	1
FALSE	Master Protein	Q8TDI7	Transmembrane channel-like protein 2 OS=Homo sapiens OX=9606 GN=TMC2 PE=2 SV=3	FALSE	5	1	1	1	1	906	102.5	9.47	2.9	1
FALSE	Master Protein	P57075	Ubiquitin-associated and SH3 domain-containing protein A OS=Homo sapiens OX=9606 GN=UBASH3A PE=1 SV=1	FALSE	5	1	1	1	1	661	74.1	7.66	2.9	1
FALSE	Master Protein	Q8NE71	ATP-binding cassette sub-family F member 1 OS=Homo sapiens OX=9606 GN=ABCF1 PE=1 SV=2	FALSE	2	1	1	1	1	845	95.9	6.8	2.9	1
FALSE	Master Protein	P02452	Collagen alpha-1(I) chain OS=Homo sapiens OX=9606 GN=COL1A1 PE=1 SV=5	FALSE	3	1	1	1	1	1464	138.9	5.8	2.89	1
FALSE	Master Protein	P48634	Protein PRRC2A OS=Homo sapiens OX=9606 GN=PRRC2A PE=1 SV=3	FALSE	1	1	1	1	1	2157	228.7	9.45	2.89	1
FALSE	Master Protein	P05997	Collagen alpha-2(V) chain OS=Homo sapiens OX=9606 GN=COL5A2 PE=1 SV=3	FALSE	3	1	1	1	1	1499	144.8	6.46	2.89	1
FALSE	Master Protein	Q70EL1	Inactive ubiquitin carboxyl-terminal hydrolase 54 OS=Homo sapiens OX=9606 GN=USP54 PE=1 SV=4	FALSE	2	1	1	1	1	1684	187.3	7.28	2.88	1
FALSE	Master Protein	A8K979	ERI1 exoribonuclease 2 OS=Homo sapiens OX=9606 GN=ERI2 PE=2 SV=2	FALSE	3	1	1	1	1	691	77.4	8.9	2.88	1
FALSE	Master Protein	P13640	Metallothionein-1G OS=Homo sapiens OX=9606 GN=MT1G PE=1 SV=2	FALSE	19	1	1	1	1	62	6.1	7.96	2.88	1
FALSE	Master Protein	Q99102	Mucin-4 OS=Homo sapiens OX=9606 GN=MUC4 PE=1 SV=4	FALSE	2	1	1	1	1	2169	231.4	6.27	2.88	1
FALSE	Master Protein	Q711Q0	Cardiac-enriched FHL2-interacting protein OS=Homo sapiens OX=9606 GN=CEFIP PE=1 SV=2	FALSE	2	1	1	1	1	1435	156.4	6.38	2.88	1
FALSE	Master Protein	O43612	Orexin OS=Homo sapiens OX=9606 GN=HCRT PE=1 SV=1	FALSE	24	1	1	1	1	131	13.4	10.77	2.88	1
FALSE	Master Protein	O95237	Lecithin retinol acyltransferase OS=Homo sapiens OX=9606 GN=LRAT PE=1 SV=2	FALSE	17	1	1	1	1	230	25.7	7.46	2.88	1
FALSE	Master Protein	Q9Y2I9	TBC1 domain family member 30 OS=Homo sapiens OX=9606 GN=TBC1D30 PE=1 SV=2	FALSE	3	1	1	1	1	924	102.7	8.29	2.87	1
FALSE	Master Protein	Q8NGE1	Olfactory receptor 6C4 OS=Homo sapiens OX=9606 GN=OR6C4 PE=2 SV=1	FALSE	14	1	1	1	1	309	35	8.63	2.87	1
FALSE	Master Protein	Q5JXB2	Putative ubiquitin-conjugating enzyme E2 N-like OS=Homo sapiens OX=9606 GN=UBE2NL PE=1 SV=1	FALSE	14	1	1	1	1	153	17.4	5.92	2.87	1
FALSE	Master Protein	Q99700	Ataxin-2 OS=Homo sapiens OX=9606 GN=ATXN2 PE=1 SV=2	FALSE	1	1	1	1	1	1313	140.2	9.57	2.87	1
FALSE	Master Protein	Q8NGX5	Olfactory receptor 10K1 OS=Homo sapiens OX=9606 GN=OR10K1 PE=2 SV=1	FALSE	13	1	1	1	1	313	35.1	9.14	2.86	1
FALSE	Master Protein	P13797	Plastin-3 OS=Homo sapiens OX=9606 GN=PLS3 PE=1 SV=4	FALSE	2	1	1	1	1	630	70.8	5.6	2.86	1
FALSE	Master Protein	O60934	Nibrin OS=Homo sapiens OX=9606 GN=NBN PE=1 SV=1	FALSE	3	1	1	1	1	754	84.9	6.9	2.86	1
FALSE	Master Protein	Q8IZD2	Inactive histone-lysine N-methyltransferase 2E OS=Homo sapiens OX=9606 GN=KMT2E PE=1 SV=1	FALSE	2	1	1	1	1	1858	204.8	7.61	2.86	1
FALSE	Master Protein	O94910	Adhesion G protein-coupled receptor L1 OS=Homo sapiens OX=9606 GN=ADGRL1 PE=1 SV=1	FALSE	2	1	1	1	1	1474	162.6	6.6	2.86	1
FALSE	Master Protein	Q6ZU65	Ubinuclein-2 OS=Homo sapiens OX=9606 GN=UBN2 PE=1 SV=2	FALSE	3	1	1	1	1	1347	146	9.19	2.84	1
FALSE	Master Protein	Q01826	DNA-binding protein SATB1 OS=Homo sapiens OX=9606 GN=SATB1 PE=1 SV=1	FALSE	4	1	1	1	1	763	85.9	6.54	2.83	1
FALSE	Master Protein	O14986	Phosphatidylinositol 4-phosphate 5-kinase type-1 beta OS=Homo sapiens OX=9606 GN=PIP5K1B PE=1 SV=2	FALSE	6	1	1	1	1	540	61	6.86	2.83	1
FALSE	Master Protein	Q14CX5	Transmembrane protein 180 OS=Homo sapiens OX=9606 GN=MFSD13A PE=2 SV=1	FALSE	7	1	1	1	1	517	57.3	7.97	2.83	1
FALSE	Master Protein	D6RIA3	Uncharacterized protein C4orf54 OS=Homo sapiens OX=9606 GN=C4orf54 PE=2 SV=1	FALSE	2	1	1	1	1	1793	190	8.98	2.83	1
FALSE	Master Protein	Q9UJV9	Probable ATP-dependent RNA helicase DDX41 OS=Homo sapiens OX=9606 GN=DDX41 PE=1 SV=2	FALSE	2	1	1	1	1	622	69.8	6.84	2.82	1
FALSE	Master Protein	Q9BYF1	Angiotensin-converting enzyme 2 OS=Homo sapiens OX=9606 GN=ACE2 PE=1 SV=2	FALSE	5	1	1	1	1	805	92.4	5.54	2.82	1
FALSE	Master Protein	Q70EL2	Ubiquitin carboxyl-terminal hydrolase 45 OS=Homo sapiens OX=9606 GN=USP45 PE=1 SV=3	FALSE	4	1	1	1	1	814	91.7	8.02	2.81	1
FALSE	Master Protein	Q9BY12	S phase cyclin A-associated protein in the endoplasmic reticulum OS=Homo sapiens OX=9606 GN=SCAPER PE=1 SV=2	FALSE	2	1	1	1	1	1400	158.2	7.44	2.8	1
FALSE	Master Protein	O75153	Clustered mitochondria protein homolog OS=Homo sapiens OX=9606 GN=CLUH PE=1 SV=2	FALSE	2	1	1	1	1	1309	146.6	6.13	2.8	1
FALSE	Master Protein	Q9Y5S9	RNA-binding protein 8A OS=Homo sapiens OX=9606 GN=RBM8A PE=1 SV=1	FALSE	36	2	2	2	1	174	19.9	5.72	2.8	2
FALSE	Master Protein	Q7Z5H3	Rho GTPase-activating protein 22 OS=Homo sapiens OX=9606 GN=ARHGAP22 PE=1 SV=1	FALSE	2	1	1	1	1	698	76.7	8.15	2.79	1
FALSE	Master Protein	Q92688	Acidic leucine-rich nuclear phosphoprotein 32 family member B OS=Homo sapiens OX=9606 GN=ANP32B PE=1 SV=1	FALSE	8	1	1	1	1	251	28.8	4.06	2.79	1
FALSE	Master Protein	Q9NQV8	PR domain zinc finger protein 8 OS=Homo sapiens OX=9606 GN=PRDM8 PE=1 SV=3	FALSE	4	1	1	1	1	689	71.6	7.84	2.78	1
FALSE	Master Protein	O95551	Tyrosyl-DNA phosphodiesterase 2 OS=Homo sapiens OX=9606 GN=TDP2 PE=1 SV=1	FALSE	9	1	1	1	1	362	40.9	5.1	2.78	1
FALSE	Master Protein	Q587J7	Putative ATP-dependent RNA helicase TDRD12 OS=Homo sapiens OX=9606 GN=TDRD12 PE=2 SV=2	FALSE	2	1	1	1	1	1177	132.5	6.74	2.77	1
FALSE	Master Protein	Q7Z417	Nuclear fragile X mental retardation-interacting protein 2 OS=Homo sapiens OX=9606 GN=NUFIP2 PE=1 SV=1	FALSE	6	1	1	1	1	695	76.1	8.7	2.77	1
FALSE	Master Protein	P57077	MAP3K7 C-terminal-like protein OS=Homo sapiens OX=9606 GN=MAP3K7CL PE=1 SV=1	FALSE	10	1	1	1	1	242	27.2	4.87	2.77	1
FALSE	Master Protein	Q8NA56	Tetratricopeptide repeat protein 29 OS=Homo sapiens OX=9606 GN=TTC29 PE=2 SV=2	FALSE	7	1	1	1	1	475	55	5.71	2.77	1
FALSE	Master Protein	P06454	Prothymosin alpha OS=Homo sapiens OX=9606 GN=PTMA PE=1 SV=2	FALSE	12	1	1	1	1	111	12.2	3.78	2.77	1
FALSE	Master Protein	P33240	Cleavage stimulation factor subunit 2 OS=Homo sapiens OX=9606 GN=CSTF2 PE=1 SV=1	FALSE	2	1	1	1	1	577	60.9	6.83	2.77	1
FALSE	Master Protein	Q9BQG0	Myb-binding protein 1A OS=Homo sapiens OX=9606 GN=MYBBP1A PE=1 SV=2	FALSE	1	1	1	1	1	1328	148.8	9.28	2.75	1
FALSE	Master Protein	Q4VNC1	Probable cation-transporting ATPase 13A4 OS=Homo sapiens OX=9606 GN=ATP13A4 PE=2 SV=3	FALSE	2	1	1	1	1	1196	133.9	6.7	2.74	1
FALSE	Master Protein	Q9C0F0	Putative Polycomb group protein ASXL3 OS=Homo sapiens OX=9606 GN=ASXL3 PE=2 SV=3	FALSE	1	1	1	1	1	2248	241.8	6.14	2.74	1
FALSE	Master Protein	Q96JN8	Neuralized-like protein 4 OS=Homo sapiens OX=9606 GN=NEURL4 PE=1 SV=2	FALSE	2	1	1	1	1	1562	166.8	5.86	2.73	1
FALSE	Master Protein	Q12840	Kinesin heavy chain isoform 5A OS=Homo sapiens OX=9606 GN=KIF5A PE=1 SV=2	FALSE	1	1	1	1	1	1032	117.3	5.9	2.73	1
FALSE	Master Protein	Q10567	AP-1 complex subunit beta-1 OS=Homo sapiens OX=9606 GN=AP1B1 PE=1 SV=2	FALSE	4	1	1	1	1	949	104.6	5.06	2.72	1
FALSE	Master Protein	Q02218	2-oxoglutarate dehydrogenase, mitochondrial OS=Homo sapiens OX=9606 GN=OGDH PE=1 SV=3	FALSE	4	1	1	1	1	1023	115.9	6.86	2.72	1
FALSE	Master Protein	Q9Y4P3	Transducin beta-like protein 2 OS=Homo sapiens OX=9606 GN=TBL2 PE=1 SV=1	FALSE	3	1	1	1	1	447	49.8	9.44	2.72	1
FALSE	Master Protein	P61586	Transforming protein RhoA OS=Homo sapiens OX=9606 GN=RHOA PE=1 SV=1	FALSE	9	1	1	1	1	193	21.8	6.1	2.72	1
FALSE	Master Protein	Q8N350	Voltage-dependent calcium channel beta subunit-associated regulatory protein OS=Homo sapiens OX=9606 GN=CBARP PE=1 SV=3	FALSE	4	1	1	1	1	705	73.9	6.4	2.72	1
FALSE	Master Protein	O75964	ATP synthase subunit g, mitochondrial OS=Homo sapiens OX=9606 GN=ATP5L PE=1 SV=3	FALSE	15	1	1	1	1	103	11.4	9.64	2.71	1
FALSE	Master Protein	P78358	Cancer/testis antigen 1 OS=Homo sapiens OX=9606 GN=CTAG1A PE=1 SV=1	FALSE	21	1	1	1	1	180	18	8.41	2.71	1
FALSE	Master Protein	O94854	Uncharacterized protein KIAA0754 OS=Homo sapiens OX=9606 GN=KIAA0754 PE=2 SV=4	FALSE	3	1	1	1	1	1291	135.1	4.21	2.71	1
FALSE	Master Protein	O75106	Retina-specific copper amine oxidase OS=Homo sapiens OX=9606 GN=AOC2 PE=1 SV=2	FALSE	3	1	1	1	1	756	83.6	7.03	2.7	1
FALSE	Master Protein	P49454	Centromere protein F OS=Homo sapiens OX=9606 GN=CENPF PE=1 SV=2	FALSE	0	1	1	1	1	3210	367.5	5.07	2.7	1
FALSE	Master Protein	Q15008	26S proteasome non-ATPase regulatory subunit 6 OS=Homo sapiens OX=9606 GN=PSMD6 PE=1 SV=1	FALSE	4	1	1	1	1	389	45.5	5.62	2.69	1
FALSE	Master Protein	Q13409	Cytoplasmic dynein 1 intermediate chain 2 OS=Homo sapiens OX=9606 GN=DYNC1I2 PE=1 SV=3	FALSE	3	1	1	1	1	638	71.4	5.2	2.69	1
FALSE	Master Protein	Q5SVQ8	Zinc finger and BTB domain-containing protein 41 OS=Homo sapiens OX=9606 GN=ZBTB41 PE=1 SV=1	FALSE	3	1	1	1	1	909	105.1	7.93	2.69	1
FALSE	Master Protein	Q14331	Protein FRG1 OS=Homo sapiens OX=9606 GN=FRG1 PE=1 SV=1	FALSE	14	1	1	1	1	258	29.2	9.01	2.68	1
FALSE	Master Protein	Q15811	Intersectin-1 OS=Homo sapiens OX=9606 GN=ITSN1 PE=1 SV=3	FALSE	1	1	1	1	1	1721	195.3	7.77	2.68	1
FALSE	Master Protein	Q9BXF3	Cat eye syndrome critical region protein 2 OS=Homo sapiens OX=9606 GN=CECR2 PE=1 SV=2	FALSE	2	1	1	1	1	1484	164.1	6.98	2.67	1
FALSE	Master Protein	Q5T9A4	ATPase family AAA domain-containing protein 3B OS=Homo sapiens OX=9606 GN=ATAD3B PE=1 SV=1	FALSE	2	1	1	1	1	648	72.5	9.2	2.67	1
FALSE	Master Protein	P56537	Eukaryotic translation initiation factor 6 OS=Homo sapiens OX=9606 GN=EIF6 PE=1 SV=1	FALSE	7	1	1	1	1	245	26.6	4.68	2.67	1
FALSE	Master Protein	Q5THJ4	Vacuolar protein sorting-associated protein 13D OS=Homo sapiens OX=9606 GN=VPS13D PE=1 SV=2	FALSE	1	2	2	2	1	4388	491.6	6.58	2.66	2
FALSE	Master Protein	Q96N67	Dedicator of cytokinesis protein 7 OS=Homo sapiens OX=9606 GN=DOCK7 PE=1 SV=4	FALSE	1	1	1	1	1	2140	242.4	6.8	2.66	1
FALSE	Master Protein	O75934	Pre-mRNA-splicing factor SPF27 OS=Homo sapiens OX=9606 GN=BCAS2 PE=1 SV=1	FALSE	6	1	1	1	1	225	26.1	5.66	2.65	1
FALSE	Master Protein	Q9UBB4	Ataxin-10 OS=Homo sapiens OX=9606 GN=ATXN10 PE=1 SV=1	FALSE	3	1	1	1	1	475	53.5	5.25	2.65	1
FALSE	Master Protein	Q9NW13	RNA-binding protein 28 OS=Homo sapiens OX=9606 GN=RBM28 PE=1 SV=3	FALSE	1	1	1	1	1	759	85.7	9.22	2.65	1
FALSE	Master Protein	Q99757	Thioredoxin, mitochondrial OS=Homo sapiens OX=9606 GN=TXN2 PE=1 SV=2	FALSE	15	1	1	1	1	166	18.4	8.29	2.65	1
FALSE	Master Protein	Q01543	Friend leukemia integration 1 transcription factor OS=Homo sapiens OX=9606 GN=FLI1 PE=1 SV=1	FALSE	9	1	1	1	1	452	51	7.06	2.64	1
FALSE	Master Protein	Q92900	Regulator of nonsense transcripts 1 OS=Homo sapiens OX=9606 GN=UPF1 PE=1 SV=2	FALSE	1	1	1	1	1	1129	124.3	6.61	2.64	1
FALSE	Master Protein	P62891	60S ribosomal protein L39 OS=Homo sapiens OX=9606 GN=RPL39 PE=1 SV=2	FALSE	20	1	1	1	1	51	6.4	12.56	2.64	1
FALSE	Master Protein	Q5T011	KICSTOR complex protein SZT2 OS=Homo sapiens OX=9606 GN=SZT2 PE=1 SV=3	FALSE	1	1	1	1	1	3432	377.8	6.27	2.63	1
FALSE	Master Protein	Q6N021	Methylcytosine dioxygenase TET2 OS=Homo sapiens OX=9606 GN=TET2 PE=1 SV=3	FALSE	1	1	1	1	1	2002	223.7	7.99	2.63	1
FALSE	Master Protein	Q8IYK2	Coiled-coil domain-containing protein 105 OS=Homo sapiens OX=9606 GN=CCDC105 PE=2 SV=3	FALSE	6	1	1	1	1	499	56.9	9.86	2.63	1
FALSE	Master Protein	Q0IIM8	TBC1 domain family member 8B OS=Homo sapiens OX=9606 GN=TBC1D8B PE=1 SV=2	FALSE	2	1	1	1	1	1120	128.6	5.95	2.62	1
FALSE	Master Protein	O95622	Adenylate cyclase type 5 OS=Homo sapiens OX=9606 GN=ADCY5 PE=1 SV=3	FALSE	3	1	1	1	1	1261	138.8	7.24	2.62	1
FALSE	Master Protein	Q9UQQ1	N-acetylated-alpha-linked acidic dipeptidase-like protein OS=Homo sapiens OX=9606 GN=NAALADL1 PE=1 SV=2	FALSE	4	1	1	1	1	740	80.5	5.36	2.62	1
FALSE	Master Protein	P15822	Zinc finger protein 40 OS=Homo sapiens OX=9606 GN=HIVEP1 PE=1 SV=3	FALSE	1	1	1	1	1	2718	296.7	7.84	2.62	1
FALSE	Master Protein	Q92598	Heat shock protein 105 kDa OS=Homo sapiens OX=9606 GN=HSPH1 PE=1 SV=1	FALSE	2	1	1	1	1	858	96.8	5.39	2.62	1
FALSE	Master Protein	Q9UJF2	Ras GTPase-activating protein nGAP OS=Homo sapiens OX=9606 GN=RASAL2 PE=1 SV=2	FALSE	3	1	1	1	1	1139	128.5	8.24	2.62	1
FALSE	Master Protein	Q8N2G8	GH3 domain-containing protein OS=Homo sapiens OX=9606 GN=GHDC PE=1 SV=2	FALSE	5	1	1	1	1	530	57.5	7.88	2.62	1
FALSE	Master Protein	Q9P272	Probable tRNA methyltransferase 9B OS=Homo sapiens OX=9606 GN=TRMT9B PE=2 SV=3	FALSE	7	1	2	1	1	454	51.3	6.65	2.62	1
FALSE	Master Protein	P35573	Glycogen debranching enzyme OS=Homo sapiens OX=9606 GN=AGL PE=1 SV=3	FALSE	1	1	1	1	1	1532	174.7	6.76	2.62	1
FALSE	Master Protein	Q9UKD2	mRNA turnover protein 4 homolog OS=Homo sapiens OX=9606 GN=MRTO4 PE=1 SV=2	FALSE	10	1	1	1	1	239	27.5	8.29	2.62	1
FALSE	Master Protein	Q9H9D4	Zinc finger protein 408 OS=Homo sapiens OX=9606 GN=ZNF408 PE=1 SV=1	FALSE	4	1	1	1	1	720	78.4	7.24	2.61	1
FALSE	Master Protein	P49006	MARCKS-related protein OS=Homo sapiens OX=9606 GN=MARCKSL1 PE=1 SV=2	FALSE	7	1	1	1	1	195	19.5	4.67	2.61	1
FALSE	Master Protein	Q5HYA8	Meckelin OS=Homo sapiens OX=9606 GN=TMEM67 PE=1 SV=2	FALSE	3	1	1	1	1	995	111.7	6.77	2.61	1
FALSE	Master Protein	P19174	1-phosphatidylinositol 4,5-bisphosphate phosphodiesterase gamma-1 OS=Homo sapiens OX=9606 GN=PLCG1 PE=1 SV=1	FALSE	2	1	1	1	1	1290	148.4	6.05	2.61	1
FALSE	Master Protein	Q5DX21	Immunoglobulin superfamily member 11 OS=Homo sapiens OX=9606 GN=IGSF11 PE=2 SV=3	FALSE	8	1	1	1	1	431	46.1	7.11	2.6	1
FALSE	Master Protein	O00148	ATP-dependent RNA helicase DDX39A OS=Homo sapiens OX=9606 GN=DDX39A PE=1 SV=2	FALSE	3	1	1	1	1	427	49.1	5.68	2.6	1
FALSE	Master Protein	O95819	Mitogen-activated protein kinase kinase kinase kinase 4 OS=Homo sapiens OX=9606 GN=MAP4K4 PE=1 SV=2	FALSE	1	1	1	1	1	1239	142	7.46	2.6	1
FALSE	Master Protein	Q8NFW1	Collagen alpha-1(XXII) chain OS=Homo sapiens OX=9606 GN=COL22A1 PE=2 SV=2	FALSE	2	1	1	1	1	1626	161	7.23	2.58	1
FALSE	Master Protein	Q9ULV4	Coronin-1C OS=Homo sapiens OX=9606 GN=CORO1C PE=1 SV=1	FALSE	3	1	1	1	1	474	53.2	7.08	2.58	1
FALSE	Master Protein	Q9H773	dCTP pyrophosphatase 1 OS=Homo sapiens OX=9606 GN=DCTPP1 PE=1 SV=1	FALSE	12	1	1	1	1	170	18.7	5.03	2.56	1
FALSE	Master Protein	P55265	Double-stranded RNA-specific adenosine deaminase OS=Homo sapiens OX=9606 GN=ADAR PE=1 SV=4	FALSE	2	1	1	1	1	1226	136	8.65	2.56	1
FALSE	Master Protein	Q14683	Structural maintenance of chromosomes protein 1A OS=Homo sapiens OX=9606 GN=SMC1A PE=1 SV=2	FALSE	1	1	1	1	1	1233	143.1	7.64	2.56	1
FALSE	Master Protein	O43776	Asparagine--tRNA ligase, cytoplasmic OS=Homo sapiens OX=9606 GN=NARS PE=1 SV=1	FALSE	2	1	1	1	1	548	62.9	6.25	2.56	1
FALSE	Master Protein	Q9Y4G8	Rap guanine nucleotide exchange factor 2 OS=Homo sapiens OX=9606 GN=RAPGEF2 PE=1 SV=1	FALSE	2	1	1	1	1	1499	167.3	6.67	2.54	1
FALSE	Master Protein	A7E2V4	Zinc finger SWIM domain-containing protein 8 OS=Homo sapiens OX=9606 GN=ZSWIM8 PE=1 SV=1	FALSE	1	1	1	1	1	1837	197.2	6.8	2.54	1
FALSE	Master Protein	Q7Z478	ATP-dependent RNA helicase DHX29 OS=Homo sapiens OX=9606 GN=DHX29 PE=1 SV=2	FALSE	3	2	2	2	1	1369	155.1	8.09	2.54	2
FALSE	Master Protein	Q8N0X7	Spartin OS=Homo sapiens OX=9606 GN=SPART PE=1 SV=1	FALSE	4	1	1	1	1	666	72.8	5.91	2.54	1
FALSE	Master Protein	O60716	Catenin delta-1 OS=Homo sapiens OX=9606 GN=CTNND1 PE=1 SV=1	FALSE	1	1	1	1	1	968	108.1	6.23	2.5	1
FALSE	Master Protein	Q9UNZ2	NSFL1 cofactor p47 OS=Homo sapiens OX=9606 GN=NSFL1C PE=1 SV=2	FALSE	3	1	1	1	1	370	40.5	5.1	2.49	1
FALSE	Master Protein	Q9NQ92	Coordinator of PRMT5 and differentiation stimulator OS=Homo sapiens OX=9606 GN=COPRS PE=1 SV=3	FALSE	7	1	1	1	1	184	20.1	4.18	2.49	1
FALSE	Master Protein	Q8NAM6	Zinc finger and SCAN domain-containing protein 4 OS=Homo sapiens OX=9606 GN=ZSCAN4 PE=2 SV=1	FALSE	3	1	1	1	1	433	48.9	6.95	2.49	1
FALSE	Master Protein	Q99417	c-Myc-binding protein OS=Homo sapiens OX=9606 GN=MYCBP PE=1 SV=3	FALSE	9	1	1	1	1	103	12	5.91	2.49	1
FALSE	Master Protein	P78362	SRSF protein kinase 2 OS=Homo sapiens OX=9606 GN=SRPK2 PE=1 SV=3	FALSE	1	1	1	1	1	688	77.5	4.97	2.48	1
FALSE	Master Protein	Q6UWI4	Protein shisa-2 homolog OS=Homo sapiens OX=9606 GN=SHISA2 PE=1 SV=1	FALSE	5	1	1	1	1	295	31.4	7.68	2.48	1
FALSE	Master Protein	P07947	Tyrosine-protein kinase Yes OS=Homo sapiens OX=9606 GN=YES1 PE=1 SV=3	FALSE	4	1	1	1	1	543	60.8	6.74	2.48	1
FALSE	Master Protein	A6NMY6	Putative annexin A2-like protein OS=Homo sapiens OX=9606 GN=ANXA2P2 PE=5 SV=2	FALSE	5	1	1	1	1	339	38.6	6.95	2.48	1
FALSE	Master Protein	Q1KMD3	Heterogeneous nuclear ribonucleoprotein U-like protein 2 OS=Homo sapiens OX=9606 GN=HNRNPUL2 PE=1 SV=1	FALSE	2	1	1	1	1	747	85.1	4.91	2.47	1
FALSE	Master Protein	O75335	Liprin-alpha-4 OS=Homo sapiens OX=9606 GN=PPFIA4 PE=2 SV=3	FALSE	2	1	1	1	1	1185	134.3	6.74	2.47	1
FALSE	Master Protein	Q8WY21	VPS10 domain-containing receptor SorCS1 OS=Homo sapiens OX=9606 GN=SORCS1 PE=1 SV=3	FALSE	3	1	1	1	1	1168	129.6	7.58	2.47	1
FALSE	Master Protein	P51587	Breast cancer type 2 susceptibility protein OS=Homo sapiens OX=9606 GN=BRCA2 PE=1 SV=3	FALSE	0	1	1	1	1	3418	384	6.71	2.46	1
FALSE	Master Protein	A8MX80	Putative UPF0607 protein ENSP00000383144 OS=Homo sapiens OX=9606 PE=3 SV=2	FALSE	6	1	1	1	1	341	37.6	10.45	2.46	1
FALSE	Master Protein	Q14765	Signal transducer and activator of transcription 4 OS=Homo sapiens OX=9606 GN=STAT4 PE=1 SV=1	FALSE	3	1	1	1	1	748	85.9	6.65	2.46	1
FALSE	Master Protein	P15018	Leukemia inhibitory factor OS=Homo sapiens OX=9606 GN=LIF PE=1 SV=1	FALSE	10	1	1	1	1	202	22	9.35	2.45	1
FALSE	Master Protein	P28331	NADH-ubiquinone oxidoreductase 75 kDa subunit, mitochondrial OS=Homo sapiens OX=9606 GN=NDUFS1 PE=1 SV=3	FALSE	5	1	1	1	1	727	79.4	6.23	2.45	1
FALSE	Master Protein	P35612	Beta-adducin OS=Homo sapiens OX=9606 GN=ADD2 PE=1 SV=3	FALSE	2	1	1	1	1	726	80.8	5.92	2.45	1
FALSE	Master Protein	P54136	Arginine--tRNA ligase, cytoplasmic OS=Homo sapiens OX=9606 GN=RARS PE=1 SV=2	FALSE	3	1	1	1	1	660	75.3	6.68	2.45	1
FALSE	Master Protein	Q13573	SNW domain-containing protein 1 OS=Homo sapiens OX=9606 GN=SNW1 PE=1 SV=1	FALSE	2	1	1	1	1	536	61.5	9.52	2.44	1
FALSE	Master Protein	H7BZ55	Putative ciliary rootlet coiled-coil protein 2 OS=Homo sapiens OX=9606 GN=CROCC2 PE=5 SV=3	FALSE	1	1	1	1	1	1655	185.8	5.5	2.44	1
FALSE	Master Protein	Q8NBS9	Thioredoxin domain-containing protein 5 OS=Homo sapiens OX=9606 GN=TXNDC5 PE=1 SV=2	FALSE	4	1	1	1	1	432	47.6	5.97	2.44	1
FALSE	Master Protein	P25205	DNA replication licensing factor MCM3 OS=Homo sapiens OX=9606 GN=MCM3 PE=1 SV=3	FALSE	1	1	1	1	1	808	90.9	5.77	2.43	1
FALSE	Master Protein	Q9H0S4	Probable ATP-dependent RNA helicase DDX47 OS=Homo sapiens OX=9606 GN=DDX47 PE=1 SV=1	FALSE	4	1	1	1	1	455	50.6	9.1	2.43	1
FALSE	Master Protein	Q9Y618	Nuclear receptor corepressor 2 OS=Homo sapiens OX=9606 GN=NCOR2 PE=1 SV=2	FALSE	1	1	1	1	1	2525	274.6	7.59	2.42	1
FALSE	Master Protein	P14868	Aspartate--tRNA ligase, cytoplasmic OS=Homo sapiens OX=9606 GN=DARS PE=1 SV=2	FALSE	3	1	1	1	1	501	57.1	6.55	2.42	1
FALSE	Master Protein	Q9BX69	Caspase recruitment domain-containing protein 6 OS=Homo sapiens OX=9606 GN=CARD6 PE=1 SV=2	FALSE	3	1	1	1	1	1037	116.4	6.37	2.41	1
FALSE	Master Protein	Q6UW78	Ubiquinol-cytochrome-c reductase complex assembly factor 3 OS=Homo sapiens OX=9606 GN=UQCC3 PE=1 SV=2	FALSE	15	1	1	1	1	93	10.1	9.41	2.41	1
FALSE	Master Protein	Q60I27	ALS2 C-terminal-like protein OS=Homo sapiens OX=9606 GN=ALS2CL PE=1 SV=1	FALSE	2	1	1	1	1	953	107.7	6.15	2.41	1
FALSE	Master Protein	Q99650	Oncostatin-M-specific receptor subunit beta OS=Homo sapiens OX=9606 GN=OSMR PE=1 SV=1	FALSE	3	1	1	1	1	979	110.4	5.82	2.4	1
FALSE	Master Protein	Q9HC36	rRNA methyltransferase 3, mitochondrial OS=Homo sapiens OX=9606 GN=MRM3 PE=1 SV=2	FALSE	3	1	1	1	1	420	47	8.73	2.4	1
FALSE	Master Protein	P98077	SHC-transforming protein 2 OS=Homo sapiens OX=9606 GN=SHC2 PE=1 SV=4	FALSE	3	1	1	1	1	582	61.9	6.77	2.4	1
FALSE	Master Protein	Q86VM9	Zinc finger CCCH domain-containing protein 18 OS=Homo sapiens OX=9606 GN=ZC3H18 PE=1 SV=2	FALSE	5	2	2	2	1	953	106.3	8.32	2.4	2
FALSE	Master Protein	O00295	Tubby-related protein 2 OS=Homo sapiens OX=9606 GN=TULP2 PE=2 SV=2	FALSE	4	1	1	1	1	520	58.6	8.12	2.4	1
FALSE	Master Protein	Q96A33	Coiled-coil domain-containing protein 47 OS=Homo sapiens OX=9606 GN=CCDC47 PE=1 SV=1	FALSE	2	1	1	1	1	483	55.8	4.87	2.4	1
FALSE	Master Protein	Q8TD84	Down syndrome cell adhesion molecule-like protein 1 OS=Homo sapiens OX=9606 GN=DSCAML1 PE=1 SV=2	FALSE	2	1	1	1	1	2053	224.3	8.16	2.39	1
FALSE	Master Protein	P84085	ADP-ribosylation factor 5 OS=Homo sapiens OX=9606 GN=ARF5 PE=1 SV=2	FALSE	6	1	1	1	1	180	20.5	6.79	2.39	1
FALSE	Master Protein	P55289	Cadherin-12 OS=Homo sapiens OX=9606 GN=CDH12 PE=2 SV=2	FALSE	3	1	1	1	1	794	88.3	4.81	2.39	1
FALSE	Master Protein	Q13123	Protein Red OS=Homo sapiens OX=9606 GN=IK PE=1 SV=3	FALSE	7	2	2	2	1	557	65.6	6.64	2.38	2
FALSE	Master Protein	Q69YQ0	Cytospin-A OS=Homo sapiens OX=9606 GN=SPECC1L PE=1 SV=2	FALSE	2	1	1	1	1	1117	124.5	5.72	2.38	1
FALSE	Master Protein	P62191	26S proteasome regulatory subunit 4 OS=Homo sapiens OX=9606 GN=PSMC1 PE=1 SV=1	FALSE	2	1	1	1	1	440	49.2	6.21	2.38	1
FALSE	Master Protein	Q96CT7	Coiled-coil domain-containing protein 124 OS=Homo sapiens OX=9606 GN=CCDC124 PE=1 SV=1	FALSE	4	1	1	1	1	223	25.8	9.54	2.38	1
FALSE	Master Protein	Q7Z494	Nephrocystin-3 OS=Homo sapiens OX=9606 GN=NPHP3 PE=1 SV=1	FALSE	2	1	1	1	1	1330	150.8	6.76	2.38	1
FALSE	Master Protein	O43296	Zinc finger protein 264 OS=Homo sapiens OX=9606 GN=ZNF264 PE=1 SV=1	FALSE	3	1	1	1	1	627	70.5	7.49	2.38	1
FALSE	Master Protein	Q14244	Ensconsin OS=Homo sapiens OX=9606 GN=MAP7 PE=1 SV=1	FALSE	2	1	1	1	1	749	84	9.61	2.38	1
FALSE	Master Protein	Q8TF61	F-box only protein 41 OS=Homo sapiens OX=9606 GN=FBXO41 PE=2 SV=5	FALSE	2	1	1	1	1	875	94.4	8.24	2.38	1
FALSE	Master Protein	Q96PX9	Pleckstrin homology domain-containing family G member 4B OS=Homo sapiens OX=9606 GN=PLEKHG4B PE=1 SV=4	FALSE	2	1	1	1	1	1271	139.6	6.79	2.38	1
FALSE	Master Protein	P51114	Fragile X mental retardation syndrome-related protein 1 OS=Homo sapiens OX=9606 GN=FXR1 PE=1 SV=3	FALSE	4	1	1	1	1	621	69.7	6.15	2.37	1
FALSE	Master Protein	P31930	Cytochrome b-c1 complex subunit 1, mitochondrial OS=Homo sapiens OX=9606 GN=UQCRC1 PE=1 SV=3	FALSE	2	1	1	1	1	480	52.6	6.37	2.37	1
FALSE	Master Protein	O95155	Ubiquitin conjugation factor E4 B OS=Homo sapiens OX=9606 GN=UBE4B PE=1 SV=1	FALSE	2	1	1	1	1	1302	146.1	6.55	2.37	1
FALSE	Master Protein	Q96BJ8	Engulfment and cell motility protein 3 OS=Homo sapiens OX=9606 GN=ELMO3 PE=1 SV=3	FALSE	3	1	1	1	1	720	81.4	6.3	2.37	1
FALSE	Master Protein	P82912	28S ribosomal protein S11, mitochondrial OS=Homo sapiens OX=9606 GN=MRPS11 PE=1 SV=2	FALSE	9	1	1	1	1	194	20.6	10.81	2.37	1
FALSE	Master Protein	Q9BU76	Multiple myeloma tumor-associated protein 2 OS=Homo sapiens OX=9606 GN=MMTAG2 PE=1 SV=1	FALSE	5	1	1	1	1	263	29.4	10.02	2.36	1
FALSE	Master Protein	P13073	Cytochrome c oxidase subunit 4 isoform 1, mitochondrial OS=Homo sapiens OX=9606 GN=COX4I1 PE=1 SV=1	FALSE	7	1	1	1	1	169	19.6	9.51	2.36	1
FALSE	Master Protein	O14782	Kinesin-like protein KIF3C OS=Homo sapiens OX=9606 GN=KIF3C PE=1 SV=3	FALSE	4	1	1	1	1	793	89.4	8.22	2.36	1
FALSE	Master Protein	E9PRG8	Uncharacterized protein C11orf98 OS=Homo sapiens OX=9606 GN=C11orf98 PE=4 SV=1	FALSE	11	1	1	1	1	122	13.8	11.69	2.36	1
FALSE	Master Protein	O00159	Unconventional myosin-Ic OS=Homo sapiens OX=9606 GN=MYO1C PE=1 SV=4	FALSE	1	1	1	1	1	1063	121.6	9.41	2.36	1
FALSE	Master Protein	Q5QGZ9	C-type lectin domain family 12 member A OS=Homo sapiens OX=9606 GN=CLEC12A PE=1 SV=3	FALSE	7	1	1	1	1	265	30.7	8.6	2.36	1
FALSE	Master Protein	P04150	Glucocorticoid receptor OS=Homo sapiens OX=9606 GN=NR3C1 PE=1 SV=1	FALSE	3	1	1	1	1	777	85.6	6.38	2.36	1
FALSE	Master Protein	P04637	Cellular tumor antigen p53 OS=Homo sapiens OX=9606 GN=TP53 PE=1 SV=4	FALSE	3	1	1	1	1	393	43.6	6.79	2.36	1
FALSE	Master Protein	Q7L2E3	Putative ATP-dependent RNA helicase DHX30 OS=Homo sapiens OX=9606 GN=DHX30 PE=1 SV=1	FALSE	1	1	1	1	1	1194	133.9	8.78	2.35	1
FALSE	Master Protein	P48729	Casein kinase I isoform alpha OS=Homo sapiens OX=9606 GN=CSNK1A1 PE=1 SV=2	FALSE	6	1	1	1	1	337	38.9	9.57	2.35	1
FALSE	Master Protein	P62333	26S proteasome regulatory subunit 10B OS=Homo sapiens OX=9606 GN=PSMC6 PE=1 SV=1	FALSE	3	1	1	1	1	389	44.1	7.49	2.35	1
FALSE	Master Protein	P31949	Protein S100-A11 OS=Homo sapiens OX=9606 GN=S100A11 PE=1 SV=2	FALSE	15	1	1	1	1	105	11.7	7.12	2.35	1
FALSE	Master Protein	Q86SJ2	Amphoterin-induced protein 2 OS=Homo sapiens OX=9606 GN=AMIGO2 PE=1 SV=1	FALSE	3	1	1	1	1	522	57.9	8.4	2.35	1
FALSE	Master Protein	Q8IY82	Dynein regulatory complex subunit 7 OS=Homo sapiens OX=9606 GN=DRC7 PE=1 SV=3	FALSE	1	1	1	1	1	874	103.4	5.67	2.34	1
FALSE	Master Protein	Q12756	Kinesin-like protein KIF1A OS=Homo sapiens OX=9606 GN=KIF1A PE=1 SV=2	FALSE	2	1	1	1	1	1690	190.9	6.21	2.34	1
FALSE	Master Protein	P50402	Emerin OS=Homo sapiens OX=9606 GN=EMD PE=1 SV=1	FALSE	5	1	1	1	1	254	29	5.5	2.33	1
FALSE	Master Protein	P54709	Sodium/potassium-transporting ATPase subunit beta-3 OS=Homo sapiens OX=9606 GN=ATP1B3 PE=1 SV=1	FALSE	6	1	1	1	1	279	31.5	8.35	2.33	1
FALSE	Master Protein	Q9NRN7	L-aminoadipate-semialdehyde dehydrogenase-phosphopantetheinyl transferase OS=Homo sapiens OX=9606 GN=AASDHPPT PE=1 SV=2	FALSE	5	1	1	1	1	309	35.8	6.8	2.33	1
FALSE	Master Protein	P49458	Signal recognition particle 9 kDa protein OS=Homo sapiens OX=9606 GN=SRP9 PE=1 SV=2	FALSE	17	1	1	1	1	86	10.1	7.97	2.32	1
FALSE	Master Protein	Q96HA7	Tonsoku-like protein OS=Homo sapiens OX=9606 GN=TONSL PE=1 SV=2	FALSE	2	1	1	1	1	1378	150.8	6.42	2.32	1
FALSE	Master Protein	P54886	Delta-1-pyrroline-5-carboxylate synthase OS=Homo sapiens OX=9606 GN=ALDH18A1 PE=1 SV=2	FALSE	6	2	2	2	1	795	87.2	7.12	2.32	2
FALSE	Master Protein	Q8TF62	Probable phospholipid-transporting ATPase IM OS=Homo sapiens OX=9606 GN=ATP8B4 PE=1 SV=3	FALSE	3	1	1	1	1	1192	135.8	6.99	2.32	1
FALSE	Master Protein	Q9NVP1	ATP-dependent RNA helicase DDX18 OS=Homo sapiens OX=9606 GN=DDX18 PE=1 SV=2	FALSE	2	1	1	1	1	670	75.4	9.5	2.31	1
FALSE	Master Protein	P37108	Signal recognition particle 14 kDa protein OS=Homo sapiens OX=9606 GN=SRP14 PE=1 SV=2	FALSE	10	1	1	1	1	136	14.6	10.04	2.31	1
FALSE	Master Protein	Q8IZL8	Proline-, glutamic acid- and leucine-rich protein 1 OS=Homo sapiens OX=9606 GN=PELP1 PE=1 SV=2	FALSE	1	1	1	1	1	1130	119.6	4.34	2.31	1
FALSE	Master Protein	Q9BXJ9	N-alpha-acetyltransferase 15, NatA auxiliary subunit OS=Homo sapiens OX=9606 GN=NAA15 PE=1 SV=1	FALSE	1	1	1	1	1	866	101.2	7.42	2.31	1
FALSE	Master Protein	Q96MU7	YTH domain-containing protein 1 OS=Homo sapiens OX=9606 GN=YTHDC1 PE=1 SV=3	FALSE	2	1	1	1	1	727	84.6	6.23	2.31	1
FALSE	Master Protein	P20645	Cation-dependent mannose-6-phosphate receptor OS=Homo sapiens OX=9606 GN=M6PR PE=1 SV=1	FALSE	8	1	1	1	1	277	31	5.83	2.31	1
FALSE	Master Protein	Q9BYN8	28S ribosomal protein S26, mitochondrial OS=Homo sapiens OX=9606 GN=MRPS26 PE=1 SV=1	FALSE	6	1	1	1	1	205	24.2	10.39	2.3	1
FALSE	Master Protein	Q9NW64	Pre-mRNA-splicing factor RBM22 OS=Homo sapiens OX=9606 GN=RBM22 PE=1 SV=1	FALSE	3	1	1	1	1	420	46.9	8.54	2.3	1
FALSE	Master Protein	Q9NY93	Probable ATP-dependent RNA helicase DDX56 OS=Homo sapiens OX=9606 GN=DDX56 PE=1 SV=1	FALSE	3	1	1	1	1	547	61.6	9.26	2.29	1
FALSE	Master Protein	P62195	26S proteasome regulatory subunit 8 OS=Homo sapiens OX=9606 GN=PSMC5 PE=1 SV=1	FALSE	3	1	1	1	1	406	45.6	7.55	2.29	1
FALSE	Master Protein	P30048	Thioredoxin-dependent peroxide reductase, mitochondrial OS=Homo sapiens OX=9606 GN=PRDX3 PE=1 SV=3	FALSE	4	1	1	1	1	256	27.7	7.78	2.28	1
FALSE	Master Protein	Q92973	Transportin-1 OS=Homo sapiens OX=9606 GN=TNPO1 PE=1 SV=2	FALSE	1	1	1	1	1	898	102.3	4.98	2.28	1
FALSE	Master Protein	Q9Y5A9	YTH domain-containing family protein 2 OS=Homo sapiens OX=9606 GN=YTHDF2 PE=1 SV=2	FALSE	2	1	1	1	1	579	62.3	8.79	2.28	1
FALSE	Master Protein	P35580	Myosin-10 OS=Homo sapiens OX=9606 GN=MYH10 PE=1 SV=3	FALSE	1	1	1	1	1	1976	228.9	5.54	2.27	1
FALSE	Master Protein	P20674	Cytochrome c oxidase subunit 5A, mitochondrial OS=Homo sapiens OX=9606 GN=COX5A PE=1 SV=2	FALSE	7	1	1	1	1	150	16.8	6.79	2.25	1
FALSE	Master Protein	Q7L9L4	MOB kinase activator 1B OS=Homo sapiens OX=9606 GN=MOB1B PE=1 SV=3	FALSE	6	1	1	1	1	216	25.1	6.73	2.24	1
FALSE	Master Protein	P56134	ATP synthase subunit f, mitochondrial OS=Homo sapiens OX=9606 GN=ATP5J2 PE=1 SV=3	FALSE	12	1	1	1	1	94	10.9	9.67	2.23	1
FALSE	Master Protein	Q15287	RNA-binding protein with serine-rich domain 1 OS=Homo sapiens OX=9606 GN=RNPS1 PE=1 SV=1	FALSE	3	1	1	1	1	305	34.2	11.84	2.22	1
FALSE	Master Protein	Q2M243	Coiled-coil domain-containing protein 27 OS=Homo sapiens OX=9606 GN=CCDC27 PE=2 SV=2	FALSE	2	1	1	1	1	656	75.3	5.68	2.2	1
FALSE	Master Protein	A0A0A0MS14	Immunoglobulin heavy variable 1-45 OS=Homo sapiens OX=9606 GN=IGHV1-45 PE=3 SV=1	FALSE	9	1	1	1	1	117	13.5	9.1	2.15	1
FALSE	Master Protein	A6NCS6	Uncharacterized protein C2orf72 OS=Homo sapiens OX=9606 GN=C2orf72 PE=1 SV=2	FALSE	3	1	1	1	1	295	30.5	8.34	2.12	1
FALSE	Master Protein	P35998	26S proteasome regulatory subunit 7 OS=Homo sapiens OX=9606 GN=PSMC2 PE=1 SV=3	FALSE	2	1	1	1	1	433	48.6	5.95	2.11	1
FALSE	Master Protein	Q9Y6M1	Insulin-like growth factor 2 mRNA-binding protein 2 OS=Homo sapiens OX=9606 GN=IGF2BP2 PE=1 SV=2	FALSE	8	2	2	1	1	599	66.1	8.46	2.11	2
FALSE	Master Protein	P47756	F-actin-capping protein subunit beta OS=Homo sapiens OX=9606 GN=CAPZB PE=1 SV=4	FALSE	3	1	1	1	1	277	31.3	5.59	2.1	1
FALSE	Master Protein	Q52LJ0	Protein FAM98B OS=Homo sapiens OX=9606 GN=FAM98B PE=1 SV=1	FALSE	4	1	1	1	1	330	37.2	6.29	2.1	1
FALSE	Master Protein	Q93045	Stathmin-2 OS=Homo sapiens OX=9606 GN=STMN2 PE=1 SV=3	FALSE	6	1	1	1	1	179	20.8	8.32	2.1	1
FALSE	Master Protein	Q8NHY3	GAS2-like protein 2 OS=Homo sapiens OX=9606 GN=GAS2L2 PE=1 SV=1	FALSE	2	1	1	1	1	880	96.5	9.13	2.06	1
FALSE	Master Protein	P62273	40S ribosomal protein S29 OS=Homo sapiens OX=9606 GN=RPS29 PE=1 SV=2	FALSE	14	1	1	1	1	56	6.7	10.13	2.06	1
FALSE	Master Protein	P49207	60S ribosomal protein L34 OS=Homo sapiens OX=9606 GN=RPL34 PE=1 SV=3	FALSE	7	1	1	1	1	117	13.3	11.47	2.06	1
FALSE	Master Protein	Q9UI30	Multifunctional methyltransferase subunit TRM112-like protein OS=Homo sapiens OX=9606 GN=TRMT112 PE=1 SV=1	FALSE	10	1	1	1	1	125	14.2	5.26	2.05	1
FALSE	Master Protein	Q9Y3B2	Exosome complex component CSL4 OS=Homo sapiens OX=9606 GN=EXOSC1 PE=1 SV=1	FALSE	8	1	1	1	1	195	21.4	8.24	2.04	1
FALSE	Master Protein	Q14739	Lamin-B receptor OS=Homo sapiens OX=9606 GN=LBR PE=1 SV=2	FALSE	1	1	1	1	1	615	70.7	9.36	2.04	1
FALSE	Master Protein	Q13404	Ubiquitin-conjugating enzyme E2 variant 1 OS=Homo sapiens OX=9606 GN=UBE2V1 PE=1 SV=2	FALSE	7	1	1	1	1	147	16.5	7.93	2.03	1
FALSE	Master Protein	Q9NTK5	Obg-like ATPase 1 OS=Homo sapiens OX=9606 GN=OLA1 PE=1 SV=2	FALSE	4	1	1	1	1	396	44.7	7.81	2.03	1
FALSE	Master Protein	Q06265	Exosome complex component RRP45 OS=Homo sapiens OX=9606 GN=EXOSC9 PE=1 SV=3	FALSE	3	1	1	1	1	439	48.9	5.29	2.02	1
FALSE	Master Protein	Q49A26	Putative oxidoreductase GLYR1 OS=Homo sapiens OX=9606 GN=GLYR1 PE=1 SV=3	FALSE	3	1	1	1	1	553	60.5	9.17	2.02	1
FALSE	Master Protein	P23435	Cerebellin-1 OS=Homo sapiens OX=9606 GN=CBLN1 PE=1 SV=1	FALSE	4	1	1	1	1	193	21.1	7.28	2.01	1
FALSE	Master Protein	P16152	Carbonyl reductase [NADPH] 1 OS=Homo sapiens OX=9606 GN=CBR1 PE=1 SV=3	FALSE	6	1	1	1	1	277	30.4	8.32	2.01	1
FALSE	Master Protein	Q86UE8	Serine/threonine-protein kinase tousled-like 2 OS=Homo sapiens OX=9606 GN=TLK2 PE=1 SV=2	FALSE	2	1	1	1	1	772	87.6	8.41	2.01	1
FALSE	Master Protein	P29474	Nitric oxide synthase, endothelial OS=Homo sapiens OX=9606 GN=NOS3 PE=1 SV=4	FALSE	2	1	1	1	1	1203	133.2	7.27	2	1
FALSE	Master Protein	P25789	Proteasome subunit alpha type-4 OS=Homo sapiens OX=9606 GN=PSMA4 PE=1 SV=1	FALSE	3	1	1	1	1	261	29.5	7.72	2	1
FALSE	Master Protein	Q99543	DnaJ homolog subfamily C member 2 OS=Homo sapiens OX=9606 GN=DNAJC2 PE=1 SV=4	FALSE	1	1	1	1	1	621	72	8.7	1.99	1
FALSE	Master Protein	Q9Y3C6	Peptidyl-prolyl cis-trans isomerase-like 1 OS=Homo sapiens OX=9606 GN=PPIL1 PE=1 SV=1	FALSE	6	1	1	1	1	166	18.2	7.99	1.99	1
FALSE	Master Protein	P78316	Nucleolar protein 14 OS=Homo sapiens OX=9606 GN=NOP14 PE=1 SV=3	FALSE	2	1	1	1	1	857	97.6	7.58	1.99	1
FALSE	Master Protein	Q9UPW5	Cytosolic carboxypeptidase 1 OS=Homo sapiens OX=9606 GN=AGTPBP1 PE=1 SV=3	FALSE	1	1	1	1	1	1226	138.4	6.15	1.98	1
FALSE	Master Protein	P51858	Hepatoma-derived growth factor OS=Homo sapiens OX=9606 GN=HDGF PE=1 SV=1	FALSE	4	1	1	1	1	240	26.8	4.73	1.98	1
FALSE	Master Protein	Q9NQ55	Suppressor of SWI4 1 homolog OS=Homo sapiens OX=9606 GN=PPAN PE=2 SV=1	FALSE	3	1	1	1	1	473	53.2	10.13	1.96	1
FALSE	Master Protein	Q76M96	Coiled-coil domain-containing protein 80 OS=Homo sapiens OX=9606 GN=CCDC80 PE=1 SV=1	FALSE	1	1	1	1	1	950	108.1	9.72	1.96	1
FALSE	Master Protein	Q9Y266	Nuclear migration protein nudC OS=Homo sapiens OX=9606 GN=NUDC PE=1 SV=1	FALSE	3	1	1	1	1	331	38.2	5.38	1.96	1
FALSE	Master Protein	P22694	cAMP-dependent protein kinase catalytic subunit beta OS=Homo sapiens OX=9606 GN=PRKACB PE=1 SV=2	FALSE	5	1	1	1	1	351	40.6	8.78	1.96	1
FALSE	Master Protein	Q96FC9	ATP-dependent DNA helicase DDX11 OS=Homo sapiens OX=9606 GN=DDX11 PE=1 SV=1	FALSE	1	1	1	1	1	970	108.2	7.31	1.95	1
FALSE	Master Protein	Q8N8E3	Centrosomal protein of 112 kDa OS=Homo sapiens OX=9606 GN=CEP112 PE=1 SV=2	FALSE	1	1	1	1	1	955	112.7	6.68	1.95	1
FALSE	Master Protein	P82675	28S ribosomal protein S5, mitochondrial OS=Homo sapiens OX=9606 GN=MRPS5 PE=1 SV=2	FALSE	2	1	1	1	1	430	48	9.92	1.95	1
FALSE	Master Protein	O60237	Protein phosphatase 1 regulatory subunit 12B OS=Homo sapiens OX=9606 GN=PPP1R12B PE=1 SV=2	FALSE	1	1	1	1	1	982	110.3	5.67	1.95	1
FALSE	Master Protein	P40939	Trifunctional enzyme subunit alpha, mitochondrial OS=Homo sapiens OX=9606 GN=HADHA PE=1 SV=2	FALSE	2	1	1	1	1	763	82.9	9.04	1.94	1
FALSE	Master Protein	P23284	Peptidyl-prolyl cis-trans isomerase B OS=Homo sapiens OX=9606 GN=PPIB PE=1 SV=2	FALSE	4	1	1	1	1	216	23.7	9.41	1.94	1
FALSE	Master Protein	Q7KZF4	Staphylococcal nuclease domain-containing protein 1 OS=Homo sapiens OX=9606 GN=SND1 PE=1 SV=1	FALSE	1	1	1	1	1	910	101.9	7.17	1.94	1
FALSE	Master Protein	P08559	Pyruvate dehydrogenase E1 component subunit alpha, somatic form, mitochondrial OS=Homo sapiens OX=9606 GN=PDHA1 PE=1 SV=3	FALSE	2	1	1	1	1	390	43.3	8.06	1.93	1
FALSE	Master Protein	Q99590	Protein SCAF11 OS=Homo sapiens OX=9606 GN=SCAF11 PE=1 SV=2	FALSE	1	1	1	1	1	1463	164.6	8.41	1.93	1
FALSE	Master Protein	O43172	U4/U6 small nuclear ribonucleoprotein Prp4 OS=Homo sapiens OX=9606 GN=PRPF4 PE=1 SV=2	FALSE	2	1	1	1	1	522	58.4	7.42	1.93	1
FALSE	Master Protein	P17980	26S proteasome regulatory subunit 6A OS=Homo sapiens OX=9606 GN=PSMC3 PE=1 SV=3	FALSE	3	1	1	1	1	439	49.2	5.24	1.92	1
FALSE	Master Protein	P28066	Proteasome subunit alpha type-5 OS=Homo sapiens OX=9606 GN=PSMA5 PE=1 SV=3	FALSE	4	1	1	1	1	241	26.4	4.79	1.92	1
FALSE	Master Protein	Q8IY81	pre-rRNA processing protein FTSJ3 OS=Homo sapiens OX=9606 GN=FTSJ3 PE=1 SV=2	FALSE	1	1	1	1	1	847	96.5	8.4	1.92	1
FALSE	Master Protein	P27695	DNA-(apurinic or apyrimidinic site) lyase OS=Homo sapiens OX=9606 GN=APEX1 PE=1 SV=2	FALSE	3	1	1	1	1	318	35.5	8.12	1.92	1
FALSE	Master Protein	P62993	Growth factor receptor-bound protein 2 OS=Homo sapiens OX=9606 GN=GRB2 PE=1 SV=1	FALSE	4	1	1	1	1	217	25.2	6.32	1.91	1
FALSE	Master Protein	Q96BA8	Cyclic AMP-responsive element-binding protein 3-like protein 1 OS=Homo sapiens OX=9606 GN=CREB3L1 PE=1 SV=1	FALSE	3	1	1	1	1	519	57	5.17	1.91	1
FALSE	Master Protein	Q9C037	E3 ubiquitin-protein ligase TRIM4 OS=Homo sapiens OX=9606 GN=TRIM4 PE=1 SV=2	FALSE	2	1	1	1	1	500	57.4	8.1	1.91	1
FALSE	Master Protein	Q9UBM7	7-dehydrocholesterol reductase OS=Homo sapiens OX=9606 GN=DHCR7 PE=1 SV=1	FALSE	2	1	1	1	1	475	54.5	8.7	1.91	1
FALSE	Master Protein	Q9BXT8	RING finger protein 17 OS=Homo sapiens OX=9606 GN=RNF17 PE=1 SV=3	FALSE	1	1	1	1	1	1623	184.5	5.4	1.9	1
FALSE	Master Protein	Q9P2M4	TBC1 domain family member 14 OS=Homo sapiens OX=9606 GN=TBC1D14 PE=1 SV=3	FALSE	1	1	1	1	1	693	78.1	7.01	1.9	1
FALSE	Master Protein	P25787	Proteasome subunit alpha type-2 OS=Homo sapiens OX=9606 GN=PSMA2 PE=1 SV=2	FALSE	6	1	1	1	1	234	25.9	7.43	1.9	1
FALSE	Master Protein	P37837	Transaldolase OS=Homo sapiens OX=9606 GN=TALDO1 PE=1 SV=2	FALSE	3	1	1	1	1	337	37.5	6.81	1.9	1
FALSE	Master Protein	Q96CW1	AP-2 complex subunit mu OS=Homo sapiens OX=9606 GN=AP2M1 PE=1 SV=2	FALSE	2	1	1	1	1	435	49.6	9.54	1.9	1
FALSE	Master Protein	Q29RF7	Sister chromatid cohesion protein PDS5 homolog A OS=Homo sapiens OX=9606 GN=PDS5A PE=1 SV=1	FALSE	2	1	1	1	1	1337	150.7	7.91	0	1
FALSE	Master Protein	P78348	Acid-sensing ion channel 1 OS=Homo sapiens OX=9606 GN=ASIC1 PE=1 SV=3	FALSE	5	1	1	1	1	528	59.9	5.73	0	1
FALSE	Master Protein	Q14457	Beclin-1 OS=Homo sapiens OX=9606 GN=BECN1 PE=1 SV=2	FALSE	7	1	2	1	1	450	51.9	4.89	0	1
FALSE	Master Protein	Q13115	Dual specificity protein phosphatase 4 OS=Homo sapiens OX=9606 GN=DUSP4 PE=1 SV=1	FALSE	9	1	1	1	1	394	42.9	7.36	0	1
FALSE	Master Protein	Q9P2P1	Protein NYNRIN OS=Homo sapiens OX=9606 GN=NYNRIN PE=2 SV=3	FALSE	2	1	1	1	1	1898	208.2	8.02	0	1
FALSE	Master Protein	Q8WYR4	Radial spoke head 1 homolog OS=Homo sapiens OX=9606 GN=RSPH1 PE=1 SV=1	FALSE	8	1	1	1	1	309	35.1	4.63	0	1
FALSE	Master Protein	Q8IWN7	Retinitis pigmentosa 1-like 1 protein OS=Homo sapiens OX=9606 GN=RP1L1 PE=1 SV=5	FALSE	1	1	1	1	1	2400	252.1	4.45	0	1
FALSE	Master Protein	O14647	Chromodomain-helicase-DNA-binding protein 2 OS=Homo sapiens OX=9606 GN=CHD2 PE=1 SV=2	FALSE	2	1	1	1	1	1828	211.2	8.1	0	1
FALSE	Master Protein	Q9Y3D7	Mitochondrial import inner membrane translocase subunit TIM16 OS=Homo sapiens OX=9606 GN=PAM16 PE=1 SV=2	FALSE	28	1	1	1	1	125	13.8	9.7	0	1
FALSE	Master Protein	Q14749	Glycine N-methyltransferase OS=Homo sapiens OX=9606 GN=GNMT PE=1 SV=3	FALSE	9	1	1	1	1	295	32.7	7.02	0	1
FALSE	Master Protein	Q5SV97	PGC-1 and ERR-induced regulator in muscle protein 1 OS=Homo sapiens OX=9606 GN=PERM1 PE=2 SV=4	FALSE	6	1	1	1	1	790	81.3	5.58	0	1
FALSE	Master Protein	Q99684	Zinc finger protein Gfi-1 OS=Homo sapiens OX=9606 GN=GFI1 PE=1 SV=2	FALSE	6	1	1	1	1	422	45.3	9	0	1
FALSE	Master Protein	A4UGR9	Xin actin-binding repeat-containing protein 2 OS=Homo sapiens OX=9606 GN=XIRP2 PE=1 SV=2	FALSE	1	1	1	1	1	3374	382.1	6.38	0	1
FALSE	Master Protein	Q12829	Ras-related protein Rab-40B OS=Homo sapiens OX=9606 GN=RAB40B PE=2 SV=1	FALSE	10	1	2	1	1	278	30.9	9.61	0	1
FALSE	Master Protein	O14981	TATA-binding protein-associated factor 172 OS=Homo sapiens OX=9606 GN=BTAF1 PE=1 SV=2	FALSE	2	1	1	1	1	1849	206.8	6.52	0	1
FALSE	Master Protein	Q9P0V9	Septin-10 OS=Homo sapiens OX=9606 GN=SEPT10 PE=1 SV=2	FALSE	10	1	1	1	1	454	52.6	6.8	0	1
FALSE	Master Protein	Q5TF58	Intermediate filament family orphan 2 OS=Homo sapiens OX=9606 GN=IFFO2 PE=2 SV=3	FALSE	10	1	1	1	1	517	57.3	4.97	0	1
FALSE	Master Protein	Q96NH3	Protein broad-minded OS=Homo sapiens OX=9606 GN=TBC1D32 PE=2 SV=4	FALSE	2	1	1	1	1	1257	144.7	6.74	0	1
FALSE	Master Protein	O60307	Microtubule-associated serine/threonine-protein kinase 3 OS=Homo sapiens OX=9606 GN=MAST3 PE=1 SV=2	FALSE	3	1	1	1	1	1309	143	8.06	0	1
FALSE	Master Protein	Q69YW2	Protein stum homolog OS=Homo sapiens OX=9606 GN=STUM PE=2 SV=1	FALSE	23	1	1	1	1	141	15	7.21	0	1
FALSE	Master Protein	Q6PD62	RNA polymerase-associated protein CTR9 homolog OS=Homo sapiens OX=9606 GN=CTR9 PE=1 SV=1	FALSE	3	1	1	1	1	1173	133.4	6.77	0	1
FALSE	Master Protein	P43358	Melanoma-associated antigen 4 OS=Homo sapiens OX=9606 GN=MAGEA4 PE=1 SV=2	FALSE	8	1	1	1	1	317	34.9	4.69	0	1
FALSE	Master Protein	Q9UHB7	AF4/FMR2 family member 4 OS=Homo sapiens OX=9606 GN=AFF4 PE=1 SV=1	FALSE	3	1	1	1	1	1163	127.4	9.31	0	1
FALSE	Master Protein	Q13822	Ectonucleotide pyrophosphatase/phosphodiesterase family member 2 OS=Homo sapiens OX=9606 GN=ENPP2 PE=1 SV=3	FALSE	3	1	1	1	1	863	98.9	7.37	0	1
FALSE	Master Protein	O60504	Vinexin OS=Homo sapiens OX=9606 GN=SORBS3 PE=1 SV=2	FALSE	4	1	1	1	1	671	75.3	9.45	0	1
FALSE	Master Protein	Q08J23	tRNA (cytosine(34)-C(5))-methyltransferase OS=Homo sapiens OX=9606 GN=NSUN2 PE=1 SV=2	FALSE	5	1	1	1	1	767	86.4	6.77	0	1
FALSE	Master Protein	O43310	CBP80/20-dependent translation initiation factor OS=Homo sapiens OX=9606 GN=CTIF PE=1 SV=1	FALSE	6	1	1	1	1	598	67.5	6.54	0	1
FALSE	Master Protein	Q8IWB1	Inositol 1,4,5-trisphosphate receptor-interacting protein OS=Homo sapiens OX=9606 GN=ITPRIP PE=1 SV=1	FALSE	6	1	1	1	1	547	62	5.88	0	1
FALSE	Master Protein	Q8IYW2	Cilia- and flagella-associated protein 46 OS=Homo sapiens OX=9606 GN=CFAP46 PE=2 SV=3	FALSE	1	1	1	1	1	2715	303.3	7.36	0	1
FALSE	Master Protein	P42858	Huntingtin OS=Homo sapiens OX=9606 GN=HTT PE=1 SV=2	FALSE	1	1	2	1	1	3142	347.4	6.2	0	1
FALSE	Master Protein	Q09FC8	Zinc finger protein 415 OS=Homo sapiens OX=9606 GN=ZNF415 PE=1 SV=2	FALSE	4	1	2	1	1	603	68.8	8.9	0	1
FALSE	Master Protein	Q5T7M4	Adipolin OS=Homo sapiens OX=9606 GN=C1QTNF12 PE=1 SV=2	FALSE	12	1	1	1	1	302	32.4	9.19	0	1
FALSE	Master Protein	P59780	AP-3 complex subunit sigma-2 OS=Homo sapiens OX=9606 GN=AP3S2 PE=2 SV=1	FALSE	23	1	2	1	1	193	22	5.22	0	1
FALSE	Master Protein	Q6P2P2	Protein arginine N-methyltransferase 9 OS=Homo sapiens OX=9606 GN=PRMT9 PE=1 SV=1	FALSE	4	1	1	1	1	845	94.4	5.25	0	1
FALSE	Master Protein	Q1A5X7	Putative WASP homolog-associated protein with actin, membranes and microtubules-like protein 1 OS=Homo sapiens OX=9606 GN=WHAMMP3 PE=5 SV=1	FALSE	20	1	1	1	1	153	18.1	5.95	0	1
FALSE	Master Protein	Q92995	Ubiquitin carboxyl-terminal hydrolase 13 OS=Homo sapiens OX=9606 GN=USP13 PE=1 SV=2	FALSE	5	1	1	1	1	863	97.3	5.53	0	1
FALSE	Master Protein	P20794	Serine/threonine-protein kinase MAK OS=Homo sapiens OX=9606 GN=MAK PE=1 SV=2	FALSE	4	1	1	1	1	623	70.5	9.66	0	1
FALSE	Master Protein	O43148	mRNA cap guanine-N7 methyltransferase OS=Homo sapiens OX=9606 GN=RNMT PE=1 SV=1	FALSE	7	1	1	1	1	476	54.8	6.61	0	1
FALSE	Master Protein	Q8IWV7	E3 ubiquitin-protein ligase UBR1 OS=Homo sapiens OX=9606 GN=UBR1 PE=1 SV=1	FALSE	2	1	1	1	1	1749	200.1	6.01	0	1
FALSE	Master Protein	Q5UIP0	Telomere-associated protein RIF1 OS=Homo sapiens OX=9606 GN=RIF1 PE=1 SV=2	FALSE	2	1	1	1	1	2472	274.3	5.52	0	1
FALSE	Master Protein	Q8NB66	Protein unc-13 homolog C OS=Homo sapiens OX=9606 GN=UNC13C PE=2 SV=3	FALSE	1	1	1	1	1	2214	250.8	5.92	0	1
FALSE	Master Protein	Q96JA1	Leucine-rich repeats and immunoglobulin-like domains protein 1 OS=Homo sapiens OX=9606 GN=LRIG1 PE=1 SV=2	FALSE	3	1	1	1	1	1093	119	7.09	0	1
FALSE	Master Protein	A6ND01	Sperm-egg fusion protein Juno OS=Homo sapiens OX=9606 GN=IZUMO1R PE=1 SV=3	FALSE	12	1	1	1	1	250	28.7	6.27	0	1
FALSE	Master Protein	Q07092	Collagen alpha-1(XVI) chain OS=Homo sapiens OX=9606 GN=COL16A1 PE=1 SV=2	FALSE	3	1	1	1	1	1604	157.7	7.84	0	1
FALSE	Master Protein	Q99932	Sperm-associated antigen 8 OS=Homo sapiens OX=9606 GN=SPAG8 PE=1 SV=2	FALSE	8	1	1	1	1	426	44.8	5.5	0	1
FALSE	Master Protein	Q13023	A-kinase anchor protein 6 OS=Homo sapiens OX=9606 GN=AKAP6 PE=1 SV=3	FALSE	2	1	2	1	1	2319	256.6	5.01	0	1
FALSE	Master Protein	Q7Z591	AT-hook-containing transcription factor OS=Homo sapiens OX=9606 GN=AKNA PE=1 SV=2	FALSE	4	1	1	1	1	1439	155	6.32	0	1
FALSE	Master Protein	Q9P243	Zinc finger protein ZFAT OS=Homo sapiens OX=9606 GN=ZFAT PE=1 SV=2	FALSE	3	1	1	1	1	1243	138.9	7.25	0	1
FALSE	Master Protein	O95727	Cytotoxic and regulatory T-cell molecule OS=Homo sapiens OX=9606 GN=CRTAM PE=1 SV=2	FALSE	7	1	1	1	1	393	44.6	6.84	0	1
FALSE	Master Protein	P00734	Prothrombin OS=Homo sapiens OX=9606 GN=F2 PE=1 SV=2	FALSE	4	1	1	1	1	622	70	5.9	0	1
FALSE	Master Protein	Q8IYU2	E3 ubiquitin-protein ligase HACE1 OS=Homo sapiens OX=9606 GN=HACE1 PE=1 SV=2	FALSE	3	1	1	1	1	909	102.3	5.92	0	1
FALSE	Master Protein	Q9H9A5	CCR4-NOT transcription complex subunit 10 OS=Homo sapiens OX=9606 GN=CNOT10 PE=1 SV=1	FALSE	4	1	1	1	1	744	82.3	7.78	0	1
FALSE	Master Protein	Q8N336	ELMO domain-containing protein 1 OS=Homo sapiens OX=9606 GN=ELMOD1 PE=2 SV=3	FALSE	7	1	1	1	1	334	39	8.51	0	1
FALSE	Master Protein	Q9Y6R0	Numb-like protein OS=Homo sapiens OX=9606 GN=NUMBL PE=1 SV=1	FALSE	5	1	1	1	1	609	64.9	8.85	0	1
FALSE	Master Protein	O15455	Toll-like receptor 3 OS=Homo sapiens OX=9606 GN=TLR3 PE=1 SV=1	FALSE	3	1	1	1	1	904	103.8	7.18	0	1
FALSE	Master Protein	A6NHR9	Structural maintenance of chromosomes flexible hinge domain-containing protein 1 OS=Homo sapiens OX=9606 GN=SMCHD1 PE=1 SV=2	FALSE	2	1	1	1	1	2005	226.2	7.3	0	1
FALSE	Master Protein	O94782	Ubiquitin carboxyl-terminal hydrolase 1 OS=Homo sapiens OX=9606 GN=USP1 PE=1 SV=1	FALSE	5	1	1	1	1	785	88.2	5.45	0	1
FALSE	Master Protein	Q7Z6J0	E3 ubiquitin-protein ligase SH3RF1 OS=Homo sapiens OX=9606 GN=SH3RF1 PE=1 SV=2	FALSE	3	1	1	1	1	888	93.1	8.54	0	1
FALSE	Master Protein	Q9BTC0	Death-inducer obliterator 1 OS=Homo sapiens OX=9606 GN=DIDO1 PE=1 SV=5	FALSE	1	1	1	1	1	2240	243.7	7.88	0	1
FALSE	Master Protein	Q6ZMI3	Gliomedin OS=Homo sapiens OX=9606 GN=GLDN PE=1 SV=1	FALSE	7	1	1	1	1	551	58.9	8.02	0	1
FALSE	Master Protein	Q8WTU0	Protein DDI1 homolog 1 OS=Homo sapiens OX=9606 GN=DDI1 PE=1 SV=1	FALSE	8	1	1	1	1	396	44.1	5.73	0	1
FALSE	Master Protein	A1A4S6	Rho GTPase-activating protein 10 OS=Homo sapiens OX=9606 GN=ARHGAP10 PE=1 SV=1	FALSE	3	1	2	1	1	786	89.3	7.18	0	1
FALSE	Master Protein	O75369	Filamin-B OS=Homo sapiens OX=9606 GN=FLNB PE=1 SV=2	FALSE	3	2	3	2	1	2602	278	5.73	0	2
FALSE	Master Protein	P55055	Oxysterols receptor LXR-beta OS=Homo sapiens OX=9606 GN=NR1H2 PE=1 SV=2	FALSE	6	1	1	1	1	460	50.9	7.74	0	1
FALSE	Master Protein	P17540	Creatine kinase S-type, mitochondrial OS=Homo sapiens OX=9606 GN=CKMT2 PE=1 SV=2	FALSE	7	1	1	1	1	419	47.5	8.19	0	1
FALSE	Master Protein	Q5UCC4	ER membrane protein complex subunit 10 OS=Homo sapiens OX=9606 GN=EMC10 PE=1 SV=1	FALSE	14	1	1	1	1	262	27.3	6.13	0	1
FALSE	Master Protein	Q8N3K9	Cardiomyopathy-associated protein 5 OS=Homo sapiens OX=9606 GN=CMYA5 PE=1 SV=3	FALSE	1	1	1	1	1	4069	448.9	4.78	0	1
FALSE	Master Protein	Q8N8N7	Prostaglandin reductase 2 OS=Homo sapiens OX=9606 GN=PTGR2 PE=1 SV=1	FALSE	7	1	1	1	1	351	38.5	5.41	0	1
FALSE	Master Protein	Q5QGS0	Neurite extension and migration factor OS=Homo sapiens OX=9606 GN=NEXMIF PE=1 SV=1	FALSE	2	1	1	1	1	1516	167.4	6.4	0	1
FALSE	Master Protein	P16219	Short-chain specific acyl-CoA dehydrogenase, mitochondrial OS=Homo sapiens OX=9606 GN=ACADS PE=1 SV=1	FALSE	8	1	1	1	1	412	44.3	7.99	0	1
FALSE	Master Protein	Q96LT6	UPF0739 protein C1orf74 OS=Homo sapiens OX=9606 GN=C1orf74 PE=2 SV=1	FALSE	17	1	1	1	1	269	29.5	5.72	0	1
FALSE	Master Protein	Q5XKR4	Homeobox protein orthopedia OS=Homo sapiens OX=9606 GN=OTP PE=1 SV=1	FALSE	5	1	1	1	1	325	34.1	9.47	0	1
FALSE	Master Protein	P27701	CD82 antigen OS=Homo sapiens OX=9606 GN=CD82 PE=1 SV=1	FALSE	11	1	1	1	1	267	29.6	5.24	0	1
FALSE	Master Protein	Q9NYV7	Taste receptor type 2 member 16 OS=Homo sapiens OX=9606 GN=TAS2R16 PE=1 SV=1	FALSE	10	1	1	1	1	291	34	9.36	0	1
FALSE	Master Protein	P29400	Collagen alpha-5(IV) chain OS=Homo sapiens OX=9606 GN=COL4A5 PE=1 SV=2	FALSE	2	1	1	1	1	1685	160.9	7.62	0	1
FALSE	Master Protein	P00533	Epidermal growth factor receptor OS=Homo sapiens OX=9606 GN=EGFR PE=1 SV=2	FALSE	2	1	1	1	1	1210	134.2	6.68	0	1
FALSE	Master Protein	P43146	Netrin receptor DCC OS=Homo sapiens OX=9606 GN=DCC PE=1 SV=2	FALSE	2	1	1	1	1	1447	158.4	6.77	0	1
FALSE	Master Protein	Q2TAZ0	Autophagy-related protein 2 homolog A OS=Homo sapiens OX=9606 GN=ATG2A PE=1 SV=3	FALSE	2	1	2	1	1	1938	212.7	5.88	0	1
FALSE	Master Protein	Q13459	Unconventional myosin-IXb OS=Homo sapiens OX=9606 GN=MYO9B PE=1 SV=3	FALSE	2	1	1	1	1	2157	243.2	8.75	0	1
FALSE	Master Protein	Q68DQ2	Very large A-kinase anchor protein OS=Homo sapiens OX=9606 GN=CRYBG3 PE=1 SV=3	FALSE	1	1	1	1	1	2970	330.4	5.2	0	1
FALSE	Master Protein	D3W0D1	Killer cell lectin-like receptor subfamily F member 2 OS=Homo sapiens OX=9606 GN=KLRF2 PE=1 SV=1	FALSE	12	1	1	1	1	207	24	6.27	0	1
FALSE	Master Protein	Q8WUD1	Ras-related protein Rab-2B OS=Homo sapiens OX=9606 GN=RAB2B PE=1 SV=1	FALSE	10	1	1	1	1	216	24.2	7.83	0	1
FALSE	Master Protein	Q9HD43	Receptor-type tyrosine-protein phosphatase H OS=Homo sapiens OX=9606 GN=PTPRH PE=1 SV=4	FALSE	3	1	1	1	1	1115	122.3	5.29	0	1
FALSE	Master Protein	Q6NUN0	Acyl-coenzyme A synthetase ACSM5, mitochondrial OS=Homo sapiens OX=9606 GN=ACSM5 PE=1 SV=2	FALSE	6	1	1	1	1	579	64.7	8.4	0	1
FALSE	Master Protein	O14994	Synapsin-3 OS=Homo sapiens OX=9606 GN=SYN3 PE=1 SV=2	FALSE	7	1	1	1	1	580	63.3	9.39	0	1
FALSE	Master Protein	Q702N8	Xin actin-binding repeat-containing protein 1 OS=Homo sapiens OX=9606 GN=XIRP1 PE=1 SV=1	FALSE	3	1	1	1	1	1843	198.4	6.15	0	1
FALSE	Master Protein	Q5JY77	G-protein coupled receptor-associated sorting protein 1 OS=Homo sapiens OX=9606 GN=GPRASP1 PE=1 SV=3	FALSE	3	1	1	1	1	1395	156.8	4.68	0	1
FALSE	Master Protein	Q86YA3	Protein ZGRF1 OS=Homo sapiens OX=9606 GN=ZGRF1 PE=1 SV=3	FALSE	2	1	1	1	1	2104	236.5	6.16	0	1

## Sheet: Flag-CD73
Checked	Master	Accession	Description	Contaminant	Coverage [%]	# Peptides	# PSMs	# Unique Peptides	# Protein Groups	# AAs	MW [kDa]	calc. pI	Score Sequest HT: Sequest HT	# Peptides (by Search Engine): Sequest HT
FALSE	Master Protein	P06748	Nucleophosmin OS=Homo sapiens OX=9606 GN=NPM1 PE=1 SV=2	FALSE	72	21	99	21	1	294	32.6	4.78	350.45	21
FALSE	Master Protein	P62917	60S ribosomal protein L8 OS=Homo sapiens OX=9606 GN=RPL8 PE=1 SV=2	FALSE	60	22	102	22	1	257	28	11.03	343.59	22
FALSE	Master Protein	Q9NR30	Nucleolar RNA helicase 2 OS=Homo sapiens OX=9606 GN=DDX21 PE=1 SV=5	FALSE	62	52	108	50	1	783	87.3	9.28	334.46	52
FALSE	Master Protein	Q14690	Protein RRP5 homolog OS=Homo sapiens OX=9606 GN=PDCD11 PE=1 SV=3	FALSE	49	64	105	64	1	1871	208.6	8.87	326.58	64
FALSE	Master Protein	P39023	60S ribosomal protein L3 OS=Homo sapiens OX=9606 GN=RPL3 PE=1 SV=2	FALSE	50	23	88	23	1	403	46.1	10.18	278.92	23
FALSE	Master Protein	P19338	Nucleolin OS=Homo sapiens OX=9606 GN=NCL PE=1 SV=3	FALSE	41	37	92	37	1	710	76.6	4.7	270.93	37
FALSE	Master Protein	Q08211	ATP-dependent RNA helicase A OS=Homo sapiens OX=9606 GN=DHX9 PE=1 SV=4	FALSE	51	49	89	49	1	1270	140.9	6.84	263.11	49
FALSE	Master Protein	Q12906	Interleukin enhancer-binding factor 3 OS=Homo sapiens OX=9606 GN=ILF3 PE=1 SV=3	FALSE	60	39	81	38	1	894	95.3	8.76	253.02	39
FALSE	Master Protein	P36578	60S ribosomal protein L4 OS=Homo sapiens OX=9606 GN=RPL4 PE=1 SV=5	FALSE	50	30	81	30	1	427	47.7	11.06	251.04	30
FALSE	Master Protein	P05388	60S acidic ribosomal protein P0 OS=Homo sapiens OX=9606 GN=RPLP0 PE=1 SV=1	FALSE	73	26	78	26	1	317	34.3	5.97	230.46	26
FALSE	Master Protein	P52272	Heterogeneous nuclear ribonucleoprotein M OS=Homo sapiens OX=9606 GN=HNRNPM PE=1 SV=3	FALSE	55	33	79	33	1	730	77.5	8.7	223.14	33
FALSE	Master Protein	Q9BQG0	Myb-binding protein 1A OS=Homo sapiens OX=9606 GN=MYBBP1A PE=1 SV=2	FALSE	52	47	72	47	1	1328	148.8	9.28	218.46	47
FALSE	Master Protein	P46777	60S ribosomal protein L5 OS=Homo sapiens OX=9606 GN=RPL5 PE=1 SV=3	FALSE	73	27	72	27	1	297	34.3	9.72	202.96	27
FALSE	Master Protein	P32969	60S ribosomal protein L9 OS=Homo sapiens OX=9606 GN=RPL9 PE=1 SV=1	FALSE	77	16	64	16	1	192	21.9	9.95	199.6	16
FALSE	Master Protein	P05387	60S acidic ribosomal protein P2 OS=Homo sapiens OX=9606 GN=RPLP2 PE=1 SV=1	FALSE	100	14	58	13	1	115	11.7	4.54	187.54	14
FALSE	Master Protein	Q9UQ80	Proliferation-associated protein 2G4 OS=Homo sapiens OX=9606 GN=PA2G4 PE=1 SV=3	FALSE	68	30	56	30	1	394	43.8	6.55	184.77	30
FALSE	Master Protein	Q00839	Heterogeneous nuclear ribonucleoprotein U OS=Homo sapiens OX=9606 GN=HNRNPU PE=1 SV=6	FALSE	43	28	54	28	1	825	90.5	6	163.3	28
FALSE	Master Protein	Q14684	Ribosomal RNA processing protein 1 homolog B OS=Homo sapiens OX=9606 GN=RRP1B PE=1 SV=3	FALSE	50	25	47	25	1	758	84.4	9.76	160.63	25
FALSE	Master Protein	P62906	60S ribosomal protein L10a OS=Homo sapiens OX=9606 GN=RPL10A PE=1 SV=2	FALSE	54	19	57	19	1	217	24.8	9.94	158.19	19
FALSE	Master Protein	P23396	40S ribosomal protein S3 OS=Homo sapiens OX=9606 GN=RPS3 PE=1 SV=2	FALSE	77	25	47	25	1	243	26.7	9.66	153.31	25
FALSE	Master Protein	Q07020	60S ribosomal protein L18 OS=Homo sapiens OX=9606 GN=RPL18 PE=1 SV=2	FALSE	52	16	56	16	1	188	21.6	11.72	151.79	16
FALSE	Master Protein	P62081	40S ribosomal protein S7 OS=Homo sapiens OX=9606 GN=RPS7 PE=1 SV=1	FALSE	70	16	41	16	1	194	22.1	10.1	148.74	16
FALSE	Master Protein	Q13283	Ras GTPase-activating protein-binding protein 1 OS=Homo sapiens OX=9606 GN=G3BP1 PE=1 SV=1	FALSE	50	17	43	17	1	466	52.1	5.52	144.11	17
FALSE	Master Protein	Q01780	Exosome component 10 OS=Homo sapiens OX=9606 GN=EXOSC10 PE=1 SV=2	FALSE	54	29	45	29	1	885	100.8	8.46	142.05	29
FALSE	Master Protein	P09874	Poly [ADP-ribose] polymerase 1 OS=Homo sapiens OX=9606 GN=PARP1 PE=1 SV=4	FALSE	40	26	47	26	1	1014	113	8.88	141.43	26
FALSE	Master Protein	P62913	60S ribosomal protein L11 OS=Homo sapiens OX=9606 GN=RPL11 PE=1 SV=2	FALSE	63	13	50	13	1	178	20.2	9.6	141.07	13
FALSE	Master Protein	P30050	60S ribosomal protein L12 OS=Homo sapiens OX=9606 GN=RPL12 PE=1 SV=1	FALSE	66	11	45	11	1	165	17.8	9.42	140.44	11
FALSE	Master Protein	P27635	60S ribosomal protein L10 OS=Homo sapiens OX=9606 GN=RPL10 PE=1 SV=4	FALSE	59	18	46	18	1	214	24.6	10.08	139.12	18
FALSE	Master Protein	Q9NZI8	Insulin-like growth factor 2 mRNA-binding protein 1 OS=Homo sapiens OX=9606 GN=IGF2BP1 PE=1 SV=2	FALSE	60	28	49	27	1	577	63.4	9.2	137.77	28
FALSE	Master Protein	P18621	60S ribosomal protein L17 OS=Homo sapiens OX=9606 GN=RPL17 PE=1 SV=3	FALSE	49	12	44	12	1	184	21.4	10.17	136.92	12
FALSE	Master Protein	Q9UMS4	Pre-mRNA-processing factor 19 OS=Homo sapiens OX=9606 GN=PRPF19 PE=1 SV=1	FALSE	71	19	42	19	1	504	55.1	6.61	135.01	19
FALSE	Master Protein	Q9BVP2	Guanine nucleotide-binding protein-like 3 OS=Homo sapiens OX=9606 GN=GNL3 PE=1 SV=2	FALSE	43	21	41	21	1	549	62	9.16	133.56	21
FALSE	Master Protein	P62424	60S ribosomal protein L7a OS=Homo sapiens OX=9606 GN=RPL7A PE=1 SV=2	FALSE	55	21	48	21	1	266	30	10.61	132.99	21
FALSE	Master Protein	Q02878	60S ribosomal protein L6 OS=Homo sapiens OX=9606 GN=RPL6 PE=1 SV=3	FALSE	58	26	45	26	1	288	32.7	10.58	130.15	26
FALSE	Master Protein	Q9GZR7	ATP-dependent RNA helicase DDX24 OS=Homo sapiens OX=9606 GN=DDX24 PE=1 SV=1	FALSE	46	24	39	24	1	859	96.3	9.06	127.47	24
FALSE	Master Protein	P61247	40S ribosomal protein S3a OS=Homo sapiens OX=9606 GN=RPS3A PE=1 SV=2	FALSE	59	20	43	20	1	264	29.9	9.73	125.16	20
FALSE	Master Protein	Q9H0A0	RNA cytidine acetyltransferase OS=Homo sapiens OX=9606 GN=NAT10 PE=1 SV=2	FALSE	42	26	42	26	1	1025	115.7	8.27	121.13	26
FALSE	Master Protein	Q14694	Ubiquitin carboxyl-terminal hydrolase 10 OS=Homo sapiens OX=9606 GN=USP10 PE=1 SV=2	FALSE	54	23	38	23	1	798	87.1	5.31	120.21	23
FALSE	Master Protein	Q99459	Cell division cycle 5-like protein OS=Homo sapiens OX=9606 GN=CDC5L PE=1 SV=2	FALSE	48	25	38	25	1	802	92.2	8.18	119.59	25
FALSE	Master Protein	O14744	Protein arginine N-methyltransferase 5 OS=Homo sapiens OX=9606 GN=PRMT5 PE=1 SV=4	FALSE	42	19	38	19	1	637	72.6	6.29	119.33	19
FALSE	Master Protein	P26599	Polypyrimidine tract-binding protein 1 OS=Homo sapiens OX=9606 GN=PTBP1 PE=1 SV=1	FALSE	57	18	37	17	1	531	57.2	9.17	118.16	18
FALSE	Master Protein	P15880	40S ribosomal protein S2 OS=Homo sapiens OX=9606 GN=RPS2 PE=1 SV=2	FALSE	42	13	43	13	1	293	31.3	10.24	117.59	13
FALSE	Master Protein	Q7L2E3	Putative ATP-dependent RNA helicase DHX30 OS=Homo sapiens OX=9606 GN=DHX30 PE=1 SV=1	FALSE	33	25	40	25	1	1194	133.9	8.78	117.15	25
FALSE	Master Protein	P62241	40S ribosomal protein S8 OS=Homo sapiens OX=9606 GN=RPS8 PE=1 SV=2	FALSE	56	19	41	19	1	208	24.2	10.32	115.2	19
FALSE	Master Protein	Q92841	Probable ATP-dependent RNA helicase DDX17 OS=Homo sapiens OX=9606 GN=DDX17 PE=1 SV=2	FALSE	46	30	44	24	1	729	80.2	8.27	113.77	30
FALSE	Master Protein	P17844	Probable ATP-dependent RNA helicase DDX5 OS=Homo sapiens OX=9606 GN=DDX5 PE=1 SV=1	FALSE	49	25	40	19	1	614	69.1	8.92	112.6	25
FALSE	Master Protein	P22626	Heterogeneous nuclear ribonucleoproteins A2/B1 OS=Homo sapiens OX=9606 GN=HNRNPA2B1 PE=1 SV=2	FALSE	73	22	35	21	1	353	37.4	8.95	112.57	22
FALSE	Master Protein	P18124	60S ribosomal protein L7 OS=Homo sapiens OX=9606 GN=RPL7 PE=1 SV=1	FALSE	56	20	42	20	1	248	29.2	10.65	112.46	20
FALSE	Master Protein	P62701	40S ribosomal protein S4, X isoform OS=Homo sapiens OX=9606 GN=RPS4X PE=1 SV=2	FALSE	67	22	40	22	1	263	29.6	10.15	111.97	22
FALSE	Master Protein	Q02543	60S ribosomal protein L18a OS=Homo sapiens OX=9606 GN=RPL18A PE=1 SV=2	FALSE	48	14	37	14	1	176	20.7	10.71	111.32	14
FALSE	Master Protein	P13639	Elongation factor 2 OS=Homo sapiens OX=9606 GN=EEF2 PE=1 SV=4	FALSE	41	23	36	23	1	858	95.3	6.83	111.28	23
FALSE	Master Protein	P62750	60S ribosomal protein L23a OS=Homo sapiens OX=9606 GN=RPL23A PE=1 SV=1	FALSE	51	11	38	11	1	156	17.7	10.45	111.23	11
FALSE	Master Protein	Q9UN86	Ras GTPase-activating protein-binding protein 2 OS=Homo sapiens OX=9606 GN=G3BP2 PE=1 SV=2	FALSE	41	14	30	14	1	482	54.1	5.55	108.04	14
FALSE	Master Protein	P55265	Double-stranded RNA-specific adenosine deaminase OS=Homo sapiens OX=9606 GN=ADAR PE=1 SV=4	FALSE	36	28	40	28	1	1226	136	8.65	107.81	28
FALSE	Master Protein	Q9NW13	RNA-binding protein 28 OS=Homo sapiens OX=9606 GN=RBM28 PE=1 SV=3	FALSE	37	27	39	27	1	759	85.7	9.22	107.6	27
FALSE	Master Protein	O60841	Eukaryotic translation initiation factor 5B OS=Homo sapiens OX=9606 GN=EIF5B PE=1 SV=4	FALSE	28	20	33	20	1	1220	138.7	5.49	102.03	20
FALSE	Master Protein	O76094	Signal recognition particle subunit SRP72 OS=Homo sapiens OX=9606 GN=SRP72 PE=1 SV=3	FALSE	49	23	33	23	1	671	74.6	9.26	101.32	23
FALSE	Master Protein	Q14444	Caprin-1 OS=Homo sapiens OX=9606 GN=CAPRIN1 PE=1 SV=2	FALSE	25	13	28	13	1	709	78.3	5.25	101.13	13
FALSE	Master Protein	Q9NVP1	ATP-dependent RNA helicase DDX18 OS=Homo sapiens OX=9606 GN=DDX18 PE=1 SV=2	FALSE	50	25	37	25	1	670	75.4	9.5	100.48	25
FALSE	Master Protein	Q8NE71	ATP-binding cassette sub-family F member 1 OS=Homo sapiens OX=9606 GN=ABCF1 PE=1 SV=2	FALSE	43	22	32	22	1	845	95.9	6.8	99.55	22
FALSE	Master Protein	Q12905	Interleukin enhancer-binding factor 2 OS=Homo sapiens OX=9606 GN=ILF2 PE=1 SV=2	FALSE	82	23	35	23	1	390	43	5.26	98.95	23
FALSE	Master Protein	P23246	Splicing factor, proline- and glutamine-rich OS=Homo sapiens OX=9606 GN=SFPQ PE=1 SV=2	FALSE	41	23	34	23	1	707	76.1	9.44	97.99	23
FALSE	Master Protein	P11387	DNA topoisomerase 1 OS=Homo sapiens OX=9606 GN=TOP1 PE=1 SV=2	FALSE	30	20	33	20	1	765	90.7	9.31	97.78	20
FALSE	Master Protein	Q00688	Peptidyl-prolyl cis-trans isomerase FKBP3 OS=Homo sapiens OX=9606 GN=FKBP3 PE=1 SV=1	FALSE	63	15	28	15	1	224	25.2	9.28	97.54	15
FALSE	Master Protein	P07437	Tubulin beta chain OS=Homo sapiens OX=9606 GN=TUBB PE=1 SV=2	FALSE	71	19	32	9	1	444	49.6	4.89	97.02	19
FALSE	Master Protein	P07814	Bifunctional glutamate/proline--tRNA ligase OS=Homo sapiens OX=9606 GN=EPRS PE=1 SV=5	FALSE	27	26	34	26	1	1512	170.5	7.33	96.62	26
FALSE	Master Protein	P62829	60S ribosomal protein L23 OS=Homo sapiens OX=9606 GN=RPL23 PE=1 SV=1	FALSE	54	10	31	10	1	140	14.9	10.51	96.2	10
FALSE	Master Protein	P0DMV9	Heat shock 70 kDa protein 1B OS=Homo sapiens OX=9606 GN=HSPA1B PE=1 SV=1	FALSE	31	18	32	17	1	641	70	5.66	95.63	18
FALSE	Master Protein	Q9H6S0	3'-5' RNA helicase YTHDC2 OS=Homo sapiens OX=9606 GN=YTHDC2 PE=1 SV=2	FALSE	29	28	35	28	1	1430	160.1	8.4	95.55	28
FALSE	Master Protein	O00567	Nucleolar protein 56 OS=Homo sapiens OX=9606 GN=NOP56 PE=1 SV=4	FALSE	54	23	32	23	1	594	66	9.19	95.53	23
FALSE	Master Protein	P62753	40S ribosomal protein S6 OS=Homo sapiens OX=9606 GN=RPS6 PE=1 SV=1	FALSE	43	13	33	13	1	249	28.7	10.84	95.37	13
FALSE	Master Protein	O76021	Ribosomal L1 domain-containing protein 1 OS=Homo sapiens OX=9606 GN=RSL1D1 PE=1 SV=3	FALSE	42	19	32	19	1	490	54.9	10.13	94.95	19
FALSE	Master Protein	P68104	Elongation factor 1-alpha 1 OS=Homo sapiens OX=9606 GN=EEF1A1 PE=1 SV=1	FALSE	45	13	28	7	1	462	50.1	9.01	92.84	13
FALSE	Master Protein	P62244	40S ribosomal protein S15a OS=Homo sapiens OX=9606 GN=RPS15A PE=1 SV=2	FALSE	67	10	27	10	1	130	14.8	10.13	91.69	10
FALSE	Master Protein	Q15233	Non-POU domain-containing octamer-binding protein OS=Homo sapiens OX=9606 GN=NONO PE=1 SV=4	FALSE	49	16	32	16	1	471	54.2	8.95	91.15	16
FALSE	Master Protein	Q9BQ67	Glutamate-rich WD repeat-containing protein 1 OS=Homo sapiens OX=9606 GN=GRWD1 PE=1 SV=1	FALSE	56	16	28	16	1	446	49.4	4.92	89.91	16
FALSE	Master Protein	Q8WTT2	Nucleolar complex protein 3 homolog OS=Homo sapiens OX=9606 GN=NOC3L PE=1 SV=1	FALSE	37	21	30	21	1	800	92.5	9.17	88.97	21
FALSE	Master Protein	Q92499	ATP-dependent RNA helicase DDX1 OS=Homo sapiens OX=9606 GN=DDX1 PE=1 SV=2	FALSE	40	18	29	18	1	740	82.4	7.23	87.43	18
FALSE	Master Protein	Q9NX58	Cell growth-regulating nucleolar protein OS=Homo sapiens OX=9606 GN=LYAR PE=1 SV=2	FALSE	49	19	30	19	1	379	43.6	9.54	86.94	19
FALSE	Master Protein	P51116	Fragile X mental retardation syndrome-related protein 2 OS=Homo sapiens OX=9606 GN=FXR2 PE=1 SV=2	FALSE	51	18	28	16	1	673	74.2	6.23	86.65	18
FALSE	Master Protein	O60506	Heterogeneous nuclear ribonucleoprotein Q OS=Homo sapiens OX=9606 GN=SYNCRIP PE=1 SV=2	FALSE	39	18	26	15	1	623	69.6	8.59	86.41	18
FALSE	Master Protein	Q9UHB9	Signal recognition particle subunit SRP68 OS=Homo sapiens OX=9606 GN=SRP68 PE=1 SV=2	FALSE	42	21	30	21	1	627	70.7	8.56	86.33	21
FALSE	Master Protein	Q6P158	Putative ATP-dependent RNA helicase DHX57 OS=Homo sapiens OX=9606 GN=DHX57 PE=1 SV=2	FALSE	25	23	30	21	1	1386	155.5	7.71	86.29	23
FALSE	Master Protein	P42285	Exosome RNA helicase MTR4 OS=Homo sapiens OX=9606 GN=MTREX PE=1 SV=3	FALSE	27	19	27	19	1	1042	117.7	6.52	85.34	19
FALSE	Master Protein	O00571	ATP-dependent RNA helicase DDX3X OS=Homo sapiens OX=9606 GN=DDX3X PE=1 SV=3	FALSE	36	20	31	19	1	662	73.2	7.18	85.05	20
FALSE	Master Protein	P51114	Fragile X mental retardation syndrome-related protein 1 OS=Homo sapiens OX=9606 GN=FXR1 PE=1 SV=3	FALSE	45	19	27	18	1	621	69.7	6.15	84	19
FALSE	Master Protein	Q12788	Transducin beta-like protein 3 OS=Homo sapiens OX=9606 GN=TBL3 PE=1 SV=2	FALSE	33	17	25	17	1	808	89	6.9	83.83	17
FALSE	Master Protein	Q9Y3I0	tRNA-splicing ligase RtcB homolog OS=Homo sapiens OX=9606 GN=RTCB PE=1 SV=1	FALSE	60	16	26	16	1	505	55.2	7.23	83.75	16
FALSE	Master Protein	Q03701	CCAAT/enhancer-binding protein zeta OS=Homo sapiens OX=9606 GN=CEBPZ PE=1 SV=3	FALSE	23	18	28	18	1	1054	120.9	5.94	83.39	18
FALSE	Master Protein	P84098	60S ribosomal protein L19 OS=Homo sapiens OX=9606 GN=RPL19 PE=1 SV=1	FALSE	47	15	30	15	1	196	23.5	11.47	81.76	15
FALSE	Master Protein	Q99575	Ribonucleases P/MRP protein subunit POP1 OS=Homo sapiens OX=9606 GN=POP1 PE=1 SV=2	FALSE	34	19	28	19	1	1024	114.6	9.22	81.52	19
FALSE	Master Protein	P61978	Heterogeneous nuclear ribonucleoprotein K OS=Homo sapiens OX=9606 GN=HNRNPK PE=1 SV=1	FALSE	57	20	29	20	1	463	50.9	5.54	81.08	20
FALSE	Master Protein	P35251	Replication factor C subunit 1 OS=Homo sapiens OX=9606 GN=RFC1 PE=1 SV=4	FALSE	25	23	31	23	1	1148	128.2	9.36	80.64	23
FALSE	Master Protein	P05198	Eukaryotic translation initiation factor 2 subunit 1 OS=Homo sapiens OX=9606 GN=EIF2S1 PE=1 SV=3	FALSE	55	14	26	14	1	315	36.1	5.08	80.53	14
FALSE	Master Protein	Q9BQA1	Methylosome protein 50 OS=Homo sapiens OX=9606 GN=WDR77 PE=1 SV=1	FALSE	72	12	24	12	1	342	36.7	5.17	79.73	12
FALSE	Master Protein	P46087	Probable 28S rRNA (cytosine(4447)-C(5))-methyltransferase OS=Homo sapiens OX=9606 GN=NOP2 PE=1 SV=2	FALSE	37	20	28	20	1	812	89.2	9.23	79.62	20
FALSE	Master Protein	Q5JTH9	RRP12-like protein OS=Homo sapiens OX=9606 GN=RRP12 PE=1 SV=2	FALSE	27	17	24	17	1	1297	143.6	8.75	79.43	17
FALSE	Master Protein	O43390	Heterogeneous nuclear ribonucleoprotein R OS=Homo sapiens OX=9606 GN=HNRNPR PE=1 SV=1	FALSE	34	17	26	14	1	633	70.9	8.13	79.26	17
FALSE	Master Protein	O00425	Insulin-like growth factor 2 mRNA-binding protein 3 OS=Homo sapiens OX=9606 GN=IGF2BP3 PE=1 SV=2	FALSE	41	17	27	15	1	579	63.7	8.87	79.1	17
FALSE	Master Protein	Q9H0D6	5'-3' exoribonuclease 2 OS=Homo sapiens OX=9606 GN=XRN2 PE=1 SV=1	FALSE	34	20	28	20	1	950	108.5	7.47	79.06	20
FALSE	Master Protein	Q7KZF4	Staphylococcal nuclease domain-containing protein 1 OS=Homo sapiens OX=9606 GN=SND1 PE=1 SV=1	FALSE	35	20	27	20	1	910	101.9	7.17	79.01	20
FALSE	Master Protein	Q6PKG0	La-related protein 1 OS=Homo sapiens OX=9606 GN=LARP1 PE=1 SV=2	FALSE	38	20	26	20	1	1096	123.4	8.82	78.51	20
FALSE	Master Protein	Q9H6R4	Nucleolar protein 6 OS=Homo sapiens OX=9606 GN=NOL6 PE=1 SV=2	FALSE	29	20	28	20	1	1146	127.5	7.64	78.1	20
FALSE	Master Protein	Q9P2E9	Ribosome-binding protein 1 OS=Homo sapiens OX=9606 GN=RRBP1 PE=1 SV=5	FALSE	19	20	27	20	1	1410	152.4	8.6	78.09	20
FALSE	Master Protein	O60832	H/ACA ribonucleoprotein complex subunit DKC1 OS=Homo sapiens OX=9606 GN=DKC1 PE=1 SV=3	FALSE	37	15	26	15	1	514	57.6	9.42	78.04	15
FALSE	Master Protein	P46779	60S ribosomal protein L28 OS=Homo sapiens OX=9606 GN=RPL28 PE=1 SV=3	FALSE	45	8	27	8	1	137	15.7	12.02	77.71	8
FALSE	Master Protein	P67809	Nuclease-sensitive element-binding protein 1 OS=Homo sapiens OX=9606 GN=YBX1 PE=1 SV=3	FALSE	52	10	21	6	1	324	35.9	9.88	77.15	10
FALSE	Master Protein	Q8NC51	Plasminogen activator inhibitor 1 RNA-binding protein OS=Homo sapiens OX=9606 GN=SERBP1 PE=1 SV=2	FALSE	32	12	25	12	1	408	44.9	8.65	76.57	12
FALSE	Master Protein	P26196	Probable ATP-dependent RNA helicase DDX6 OS=Homo sapiens OX=9606 GN=DDX6 PE=1 SV=2	FALSE	54	17	25	17	1	483	54.4	8.66	76.27	17
FALSE	Master Protein	O15226	NF-kappa-B-repressing factor OS=Homo sapiens OX=9606 GN=NKRF PE=1 SV=2	FALSE	37	16	25	16	1	690	77.6	8.79	75.53	16
FALSE	Master Protein	P55209	Nucleosome assembly protein 1-like 1 OS=Homo sapiens OX=9606 GN=NAP1L1 PE=1 SV=1	FALSE	43	13	24	13	1	391	45.3	4.46	75.2	13
FALSE	Master Protein	Q14498	RNA-binding protein 39 OS=Homo sapiens OX=9606 GN=RBM39 PE=1 SV=2	FALSE	38	15	23	15	1	530	59.3	10.1	74.05	15
FALSE	Master Protein	P16402	Histone H1.3 OS=Homo sapiens OX=9606 GN=HIST1H1D PE=1 SV=2	FALSE	24	9	25	9	1	221	22.3	11.02	71.56	9
FALSE	Master Protein	P11142	Heat shock cognate 71 kDa protein OS=Homo sapiens OX=9606 GN=HSPA8 PE=1 SV=1	FALSE	41	18	26	17	1	646	70.9	5.52	71.55	18
FALSE	Master Protein	P04350	Tubulin beta-4A chain OS=Homo sapiens OX=9606 GN=TUBB4A PE=1 SV=2	FALSE	64	16	23	6	1	444	49.6	4.88	71.31	16
FALSE	Master Protein	Q14157	Ubiquitin-associated protein 2-like OS=Homo sapiens OX=9606 GN=UBAP2L PE=1 SV=2	FALSE	31	19	25	19	1	1087	114.5	7.11	71.26	19
FALSE	Master Protein	P14866	Heterogeneous nuclear ribonucleoprotein L OS=Homo sapiens OX=9606 GN=HNRNPL PE=1 SV=2	FALSE	34	12	20	12	1	589	64.1	8.22	70.73	12
FALSE	Master Protein	Q7Z2T5	TRMT1-like protein OS=Homo sapiens OX=9606 GN=TRMT1L PE=1 SV=2	FALSE	37	14	23	14	1	733	81.7	7.88	70.36	14
FALSE	Master Protein	P26373	60S ribosomal protein L13 OS=Homo sapiens OX=9606 GN=RPL13 PE=1 SV=4	FALSE	38	9	22	9	1	211	24.2	11.65	69.8	9
FALSE	Master Protein	Q96PK6	RNA-binding protein 14 OS=Homo sapiens OX=9606 GN=RBM14 PE=1 SV=2	FALSE	29	13	23	13	1	669	69.4	9.67	69.46	13
FALSE	Master Protein	P46778	60S ribosomal protein L21 OS=Homo sapiens OX=9606 GN=RPL21 PE=1 SV=2	FALSE	55	14	25	14	1	160	18.6	10.49	69.21	14
FALSE	Master Protein	O43143	Pre-mRNA-splicing factor ATP-dependent RNA helicase DHX15 OS=Homo sapiens OX=9606 GN=DHX15 PE=1 SV=2	FALSE	30	15	23	15	1	795	90.9	7.46	68.89	15
FALSE	Master Protein	O75533	Splicing factor 3B subunit 1 OS=Homo sapiens OX=9606 GN=SF3B1 PE=1 SV=3	FALSE	27	18	22	18	1	1304	145.7	7.09	68.77	18
FALSE	Master Protein	O15381	Nuclear valosin-containing protein-like OS=Homo sapiens OX=9606 GN=NVL PE=1 SV=1	FALSE	34	19	23	19	1	856	95	6.48	68.77	19
FALSE	Master Protein	P16989	Y-box-binding protein 3 OS=Homo sapiens OX=9606 GN=YBX3 PE=1 SV=4	FALSE	57	12	19	8	1	372	40.1	9.77	67.12	12
FALSE	Master Protein	P05386	60S acidic ribosomal protein P1 OS=Homo sapiens OX=9606 GN=RPLP1 PE=1 SV=1	FALSE	71	5	18	4	1	114	11.5	4.32	67.09	5
FALSE	Master Protein	P46782	40S ribosomal protein S5 OS=Homo sapiens OX=9606 GN=RPS5 PE=1 SV=4	FALSE	60	12	22	12	1	204	22.9	9.72	66.86	12
FALSE	Master Protein	Q9BQ39	ATP-dependent RNA helicase DDX50 OS=Homo sapiens OX=9606 GN=DDX50 PE=1 SV=1	FALSE	36	19	25	17	1	737	82.5	9.17	66.84	19
FALSE	Master Protein	P62277	40S ribosomal protein S13 OS=Homo sapiens OX=9606 GN=RPS13 PE=1 SV=2	FALSE	52	12	22	12	1	151	17.2	10.54	66.81	12
FALSE	Master Protein	P11940	Polyadenylate-binding protein 1 OS=Homo sapiens OX=9606 GN=PABPC1 PE=1 SV=2	FALSE	32	18	24	9	1	636	70.6	9.5	66.71	18
FALSE	Master Protein	P46783	40S ribosomal protein S10 OS=Homo sapiens OX=9606 GN=RPS10 PE=1 SV=1	FALSE	47	8	20	8	1	165	18.9	10.15	64.75	8
FALSE	Master Protein	P43243	Matrin-3 OS=Homo sapiens OX=9606 GN=MATR3 PE=1 SV=2	FALSE	21	9	20	9	1	847	94.6	6.25	64.61	9
FALSE	Master Protein	P18077	60S ribosomal protein L35a OS=Homo sapiens OX=9606 GN=RPL35A PE=1 SV=2	FALSE	25	6	24	6	1	110	12.5	11.06	64.46	6
FALSE	Master Protein	Q7L0Y3	tRNA methyltransferase 10 homolog C OS=Homo sapiens OX=9606 GN=TRMT10C PE=1 SV=2	FALSE	56	15	23	15	1	403	47.3	9.36	64.09	15
FALSE	Master Protein	Q9Y224	RNA transcription, translation and transport factor protein OS=Homo sapiens OX=9606 GN=RTRAF PE=1 SV=1	FALSE	65	13	20	13	1	244	28.1	6.65	64.02	13
FALSE	Master Protein	Q06787	Synaptic functional regulator FMR1 OS=Homo sapiens OX=9606 GN=FMR1 PE=1 SV=1	FALSE	33	14	23	13	1	632	71.1	7.42	63.48	14
FALSE	Master Protein	P22087	rRNA 2'-O-methyltransferase fibrillarin OS=Homo sapiens OX=9606 GN=FBL PE=1 SV=2	FALSE	54	14	21	14	1	321	33.8	10.18	62.56	14
FALSE	Master Protein	P25398	40S ribosomal protein S12 OS=Homo sapiens OX=9606 GN=RPS12 PE=1 SV=3	FALSE	60	10	20	10	1	132	14.5	7.21	62.44	10
FALSE	Master Protein	P40429	60S ribosomal protein L13a OS=Homo sapiens OX=9606 GN=RPL13A PE=1 SV=2	FALSE	38	14	26	14	1	203	23.6	10.93	62.1	14
FALSE	Master Protein	Q13151	Heterogeneous nuclear ribonucleoprotein A0 OS=Homo sapiens OX=9606 GN=HNRNPA0 PE=1 SV=1	FALSE	49	13	19	13	1	305	30.8	9.29	61.96	13
FALSE	Master Protein	P27695	DNA-(apurinic or apyrimidinic site) lyase OS=Homo sapiens OX=9606 GN=APEX1 PE=1 SV=2	FALSE	59	11	20	11	1	318	35.5	8.12	61.71	11
FALSE	Master Protein	O75934	Pre-mRNA-splicing factor SPF27 OS=Homo sapiens OX=9606 GN=BCAS2 PE=1 SV=1	FALSE	71	14	21	14	1	225	26.1	5.66	60.91	14
FALSE	Master Protein	P21589	5'-nucleotidase OS=Homo sapiens OX=9606 GN=NT5E PE=1 SV=1	FALSE	35	13	20	13	1	574	63.3	7.03	60.08	13
FALSE	Master Protein	P13010	X-ray repair cross-complementing protein 5 OS=Homo sapiens OX=9606 GN=XRCC5 PE=1 SV=3	FALSE	31	13	19	13	1	732	82.7	5.81	59.84	13
FALSE	Master Protein	P50914	60S ribosomal protein L14 OS=Homo sapiens OX=9606 GN=RPL14 PE=1 SV=4	FALSE	33	7	22	7	1	215	23.4	10.93	59.8	7
FALSE	Master Protein	P68363	Tubulin alpha-1B chain OS=Homo sapiens OX=9606 GN=TUBA1B PE=1 SV=1	FALSE	41	11	20	1	1	451	50.1	5.06	59.61	11
FALSE	Master Protein	Q8IY37	Probable ATP-dependent RNA helicase DHX37 OS=Homo sapiens OX=9606 GN=DHX37 PE=1 SV=1	FALSE	24	16	20	16	1	1157	129.5	8.1	58.71	16
FALSE	Master Protein	P09651	Heterogeneous nuclear ribonucleoprotein A1 OS=Homo sapiens OX=9606 GN=HNRNPA1 PE=1 SV=5	FALSE	43	13	19	12	1	372	38.7	9.13	58.18	13
FALSE	Master Protein	Q1ED39	Lysine-rich nucleolar protein 1 OS=Homo sapiens OX=9606 GN=KNOP1 PE=1 SV=1	FALSE	49	14	19	14	1	458	51.6	9.86	58.06	14
FALSE	Master Protein	Q9BQE3	Tubulin alpha-1C chain OS=Homo sapiens OX=9606 GN=TUBA1C PE=1 SV=1	FALSE	35	9	18	1	1	449	49.9	5.1	56.1	9
FALSE	Master Protein	Q13823	Nucleolar GTP-binding protein 2 OS=Homo sapiens OX=9606 GN=GNL2 PE=1 SV=1	FALSE	28	15	21	15	1	731	83.6	9.25	55.35	15
FALSE	Master Protein	P62910	60S ribosomal protein L32 OS=Homo sapiens OX=9606 GN=RPL32 PE=1 SV=2	FALSE	43	8	19	8	1	135	15.9	11.33	55.2	8
FALSE	Master Protein	Q7Z478	ATP-dependent RNA helicase DHX29 OS=Homo sapiens OX=9606 GN=DHX29 PE=1 SV=2	FALSE	20	17	20	16	1	1369	155.1	8.09	54.94	17
FALSE	Master Protein	P61513	60S ribosomal protein L37a OS=Homo sapiens OX=9606 GN=RPL37A PE=1 SV=2	FALSE	34	2	22	2	1	92	10.3	10.43	54.92	2
FALSE	Master Protein	P11586	C-1-tetrahydrofolate synthase, cytoplasmic OS=Homo sapiens OX=9606 GN=MTHFD1 PE=1 SV=3	FALSE	27	15	19	15	1	935	101.5	7.3	54.84	15
FALSE	Master Protein	Q9BZE4	Nucleolar GTP-binding protein 1 OS=Homo sapiens OX=9606 GN=GTPBP4 PE=1 SV=3	FALSE	26	13	20	13	1	634	73.9	9.5	54.76	13
FALSE	Master Protein	O00411	DNA-directed RNA polymerase, mitochondrial OS=Homo sapiens OX=9606 GN=POLRMT PE=1 SV=2	FALSE	22	15	19	15	1	1230	138.5	8.98	54.47	15
FALSE	Master Protein	P51991	Heterogeneous nuclear ribonucleoprotein A3 OS=Homo sapiens OX=9606 GN=HNRNPA3 PE=1 SV=2	FALSE	42	13	19	13	1	378	39.6	9.01	54.38	13
FALSE	Master Protein	P41091	Eukaryotic translation initiation factor 2 subunit 3 OS=Homo sapiens OX=9606 GN=EIF2S3 PE=1 SV=3	FALSE	37	12	17	12	1	472	51.1	8.4	54.22	12
FALSE	Master Protein	Q08J23	tRNA (cytosine(34)-C(5))-methyltransferase OS=Homo sapiens OX=9606 GN=NSUN2 PE=1 SV=2	FALSE	35	15	19	15	1	767	86.4	6.77	54.1	15
FALSE	Master Protein	P35268	60S ribosomal protein L22 OS=Homo sapiens OX=9606 GN=RPL22 PE=1 SV=2	FALSE	63	8	19	7	1	128	14.8	9.19	53.52	8
FALSE	Master Protein	Q99714	3-hydroxyacyl-CoA dehydrogenase type-2 OS=Homo sapiens OX=9606 GN=HSD17B10 PE=1 SV=3	FALSE	66	9	17	9	1	261	26.9	7.78	52.92	9
FALSE	Master Protein	Q8IY81	pre-rRNA processing protein FTSJ3 OS=Homo sapiens OX=9606 GN=FTSJ3 PE=1 SV=2	FALSE	26	14	19	14	1	847	96.5	8.4	52.41	14
FALSE	Master Protein	Q5SSJ5	Heterochromatin protein 1-binding protein 3 OS=Homo sapiens OX=9606 GN=HP1BP3 PE=1 SV=1	FALSE	27	12	17	12	1	553	61.2	9.67	51.97	12
FALSE	Master Protein	P60709	Actin, cytoplasmic 1 OS=Homo sapiens OX=9606 GN=ACTB PE=1 SV=1	TRUE	41	11	17	11	1	375	41.7	5.48	51.43	11
FALSE	Master Protein	Q9H7B2	Ribosome production factor 2 homolog OS=Homo sapiens OX=9606 GN=RPF2 PE=1 SV=2	FALSE	45	13	17	13	1	306	35.6	9.99	51.36	13
FALSE	Master Protein	P12956	X-ray repair cross-complementing protein 6 OS=Homo sapiens OX=9606 GN=XRCC6 PE=1 SV=2	FALSE	30	13	18	13	1	609	69.8	6.64	51.13	13
FALSE	Master Protein	Q8TDN6	Ribosome biogenesis protein BRX1 homolog OS=Homo sapiens OX=9606 GN=BRIX1 PE=1 SV=2	FALSE	37	7	17	7	1	353	41.4	9.92	50.97	7
FALSE	Master Protein	Q9UG63	ATP-binding cassette sub-family F member 2 OS=Homo sapiens OX=9606 GN=ABCF2 PE=1 SV=2	FALSE	30	15	19	15	1	623	71.2	7.37	50.71	15
FALSE	Master Protein	Q13206	Probable ATP-dependent RNA helicase DDX10 OS=Homo sapiens OX=9606 GN=DDX10 PE=1 SV=2	FALSE	25	13	16	13	1	875	100.8	8.63	50.42	13
FALSE	Master Protein	P98175	RNA-binding protein 10 OS=Homo sapiens OX=9606 GN=RBM10 PE=1 SV=3	FALSE	22	12	16	12	1	930	103.5	5.97	50.26	12
FALSE	Master Protein	Q9NQ55	Suppressor of SWI4 1 homolog OS=Homo sapiens OX=9606 GN=PPAN PE=2 SV=1	FALSE	33	9	15	9	1	473	53.2	10.13	50.05	9
FALSE	Master Protein	Q9Y2R4	Probable ATP-dependent RNA helicase DDX52 OS=Homo sapiens OX=9606 GN=DDX52 PE=1 SV=3	FALSE	29	10	15	10	1	599	67.5	9.67	49.74	10
FALSE	Master Protein	P48634	Protein PRRC2A OS=Homo sapiens OX=9606 GN=PRRC2A PE=1 SV=3	FALSE	12	13	17	13	1	2157	228.7	9.45	49.52	13
FALSE	Master Protein	P0DPH8	Tubulin alpha-3D chain OS=Homo sapiens OX=9606 GN=TUBA3D PE=1 SV=1	FALSE	36	8	17	1	1	450	49.9	5.1	49.49	8
FALSE	Master Protein	Q9BRJ6	Uncharacterized protein C7orf50 OS=Homo sapiens OX=9606 GN=C7orf50 PE=1 SV=1	FALSE	66	10	15	10	1	194	22.1	9.64	49.36	10
FALSE	Master Protein	Q99848	Probable rRNA-processing protein EBP2 OS=Homo sapiens OX=9606 GN=EBNA1BP2 PE=1 SV=2	FALSE	39	12	16	12	1	306	34.8	10.1	49.29	12
FALSE	Master Protein	P62269	40S ribosomal protein S18 OS=Homo sapiens OX=9606 GN=RPS18 PE=1 SV=3	FALSE	49	11	18	11	1	152	17.7	10.99	48.96	11
FALSE	Master Protein	Q8NHQ9	ATP-dependent RNA helicase DDX55 OS=Homo sapiens OX=9606 GN=DDX55 PE=1 SV=3	FALSE	28	12	17	12	1	600	68.5	9.25	48.85	12
FALSE	Master Protein	Q9UNX4	WD repeat-containing protein 3 OS=Homo sapiens OX=9606 GN=WDR3 PE=1 SV=1	FALSE	23	12	17	12	1	943	106	6.64	48.63	12
FALSE	Master Protein	P62888	60S ribosomal protein L30 OS=Homo sapiens OX=9606 GN=RPL30 PE=1 SV=2	FALSE	64	8	16	8	1	115	12.8	9.63	48.56	8
FALSE	Master Protein	P56537	Eukaryotic translation initiation factor 6 OS=Homo sapiens OX=9606 GN=EIF6 PE=1 SV=1	FALSE	78	9	16	9	1	245	26.6	4.68	48.55	9
FALSE	Master Protein	P62280	40S ribosomal protein S11 OS=Homo sapiens OX=9606 GN=RPS11 PE=1 SV=3	FALSE	47	7	17	7	1	158	18.4	10.3	48.25	7
FALSE	Master Protein	O15446	DNA-directed RNA polymerase I subunit RPA34 OS=Homo sapiens OX=9606 GN=CD3EAP PE=1 SV=1	FALSE	44	12	15	12	1	510	55	8.51	47.99	12
FALSE	Master Protein	P63173	60S ribosomal protein L38 OS=Homo sapiens OX=9606 GN=RPL38 PE=1 SV=2	FALSE	57	6	18	6	1	70	8.2	10.1	47.91	6
FALSE	Master Protein	P61353	60S ribosomal protein L27 OS=Homo sapiens OX=9606 GN=RPL27 PE=1 SV=2	FALSE	53	8	16	8	1	136	15.8	10.56	47.89	8
FALSE	Master Protein	Q9Y2X3	Nucleolar protein 58 OS=Homo sapiens OX=9606 GN=NOP58 PE=1 SV=1	FALSE	32	11	17	11	1	529	59.5	8.92	47.67	11
FALSE	Master Protein	P08708	40S ribosomal protein S17 OS=Homo sapiens OX=9606 GN=RPS17 PE=1 SV=2	FALSE	56	9	16	9	1	135	15.5	9.85	47.61	9
FALSE	Master Protein	Q13310	Polyadenylate-binding protein 4 OS=Homo sapiens OX=9606 GN=PABPC4 PE=1 SV=1	FALSE	25	13	17	4	1	644	70.7	9.26	47.57	13
FALSE	Master Protein	O75643	U5 small nuclear ribonucleoprotein 200 kDa helicase OS=Homo sapiens OX=9606 GN=SNRNP200 PE=1 SV=2	FALSE	12	16	17	16	1	2136	244.4	6.06	47.28	16
FALSE	Master Protein	Q9Y5B9	FACT complex subunit SPT16 OS=Homo sapiens OX=9606 GN=SUPT16H PE=1 SV=1	FALSE	17	11	16	11	1	1047	119.8	5.66	47.23	11
FALSE	Master Protein	O43172	U4/U6 small nuclear ribonucleoprotein Prp4 OS=Homo sapiens OX=9606 GN=PRPF4 PE=1 SV=2	FALSE	35	12	17	12	1	522	58.4	7.42	47.11	12
FALSE	Master Protein	Q9GZR2	RNA exonuclease 4 OS=Homo sapiens OX=9606 GN=REXO4 PE=1 SV=2	FALSE	43	10	16	10	1	422	46.6	9.77	47.11	10
FALSE	Master Protein	P46781	40S ribosomal protein S9 OS=Homo sapiens OX=9606 GN=RPS9 PE=1 SV=3	FALSE	46	13	18	13	1	194	22.6	10.65	46.91	13
FALSE	Master Protein	Q13610	Periodic tryptophan protein 1 homolog OS=Homo sapiens OX=9606 GN=PWP1 PE=1 SV=1	FALSE	28	8	14	8	1	501	55.8	4.77	46.88	8
FALSE	Master Protein	O95793	Double-stranded RNA-binding protein Staufen homolog 1 OS=Homo sapiens OX=9606 GN=STAU1 PE=1 SV=2	FALSE	31	11	16	11	1	577	63.1	9.44	45.56	11
FALSE	Master Protein	Q96KR1	Zinc finger RNA-binding protein OS=Homo sapiens OX=9606 GN=ZFR PE=1 SV=2	FALSE	18	11	15	11	1	1074	116.9	9.04	45.2	11
FALSE	Master Protein	P61254	60S ribosomal protein L26 OS=Homo sapiens OX=9606 GN=RPL26 PE=1 SV=1	FALSE	47	10	18	3	1	145	17.2	10.55	45.09	10
FALSE	Master Protein	Q15050	Ribosome biogenesis regulatory protein homolog OS=Homo sapiens OX=9606 GN=RRS1 PE=1 SV=2	FALSE	42	10	16	10	1	365	41.2	10.7	44.96	10
FALSE	Master Protein	P62266	40S ribosomal protein S23 OS=Homo sapiens OX=9606 GN=RPS23 PE=1 SV=3	FALSE	43	7	16	7	1	143	15.8	10.49	44.77	7
FALSE	Master Protein	Q8IZL8	Proline-, glutamic acid- and leucine-rich protein 1 OS=Homo sapiens OX=9606 GN=PELP1 PE=1 SV=2	FALSE	13	10	13	10	1	1130	119.6	4.34	44.74	10
FALSE	Master Protein	Q9Y4W2	Ribosomal biogenesis protein LAS1L OS=Homo sapiens OX=9606 GN=LAS1L PE=1 SV=2	FALSE	25	12	17	12	1	734	83	4.73	44.69	12
FALSE	Master Protein	P53582	Methionine aminopeptidase 1 OS=Homo sapiens OX=9606 GN=METAP1 PE=1 SV=2	FALSE	39	8	13	8	1	386	43.2	7.17	44.68	8
FALSE	Master Protein	Q5T9A4	ATPase family AAA domain-containing protein 3B OS=Homo sapiens OX=9606 GN=ATAD3B PE=1 SV=1	FALSE	25	10	15	4	1	648	72.5	9.2	44.68	10
FALSE	Master Protein	P31943	Heterogeneous nuclear ribonucleoprotein H OS=Homo sapiens OX=9606 GN=HNRNPH1 PE=1 SV=4	FALSE	42	12	17	7	1	449	49.2	6.3	44.55	12
FALSE	Master Protein	P62857	40S ribosomal protein S28 OS=Homo sapiens OX=9606 GN=RPS28 PE=1 SV=1	FALSE	61	6	15	6	1	69	7.8	10.7	44.53	6
FALSE	Master Protein	P36873	Serine/threonine-protein phosphatase PP1-gamma catalytic subunit OS=Homo sapiens OX=9606 GN=PPP1CC PE=1 SV=1	FALSE	28	8	15	2	1	323	37	6.54	44.47	8
FALSE	Master Protein	Q8WWM7	Ataxin-2-like protein OS=Homo sapiens OX=9606 GN=ATXN2L PE=1 SV=2	FALSE	21	11	15	11	1	1075	113.3	8.59	44.46	11
FALSE	Master Protein	P83731	60S ribosomal protein L24 OS=Homo sapiens OX=9606 GN=RPL24 PE=1 SV=1	FALSE	30	6	18	6	1	157	17.8	11.25	44.22	6
FALSE	Master Protein	Q86UE4	Protein LYRIC OS=Homo sapiens OX=9606 GN=MTDH PE=1 SV=2	FALSE	35	10	15	10	1	582	63.8	9.32	44.06	10
FALSE	Master Protein	P52597	Heterogeneous nuclear ribonucleoprotein F OS=Homo sapiens OX=9606 GN=HNRNPF PE=1 SV=3	FALSE	47	11	15	9	1	415	45.6	5.58	43.92	11
FALSE	Master Protein	Q96SB4	SRSF protein kinase 1 OS=Homo sapiens OX=9606 GN=SRPK1 PE=1 SV=2	FALSE	24	11	16	9	1	655	74.3	6.16	43.68	11
FALSE	Master Protein	Q9NVI7	ATPase family AAA domain-containing protein 3A OS=Homo sapiens OX=9606 GN=ATAD3A PE=1 SV=2	FALSE	22	11	15	5	1	634	71.3	8.98	43	11
FALSE	Master Protein	P62841	40S ribosomal protein S15 OS=Homo sapiens OX=9606 GN=RPS15 PE=1 SV=2	FALSE	62	5	12	5	1	145	17	10.39	42.79	5
FALSE	Master Protein	O95602	DNA-directed RNA polymerase I subunit RPA1 OS=Homo sapiens OX=9606 GN=POLR1A PE=1 SV=2	FALSE	16	14	15	14	1	1720	194.7	7.03	42.76	14
FALSE	Master Protein	Q9Y3A4	Ribosomal RNA-processing protein 7 homolog A OS=Homo sapiens OX=9606 GN=RRP7A PE=1 SV=2	FALSE	46	9	13	9	1	280	32.3	9.58	42.71	9
FALSE	Master Protein	Q07666	KH domain-containing, RNA-binding, signal transduction-associated protein 1 OS=Homo sapiens OX=9606 GN=KHDRBS1 PE=1 SV=1	FALSE	27	7	13	7	1	443	48.2	8.66	42.67	7
FALSE	Master Protein	O43290	U4/U6.U5 tri-snRNP-associated protein 1 OS=Homo sapiens OX=9606 GN=SART1 PE=1 SV=1	FALSE	25	13	16	13	1	800	90.2	6.13	42.32	13
FALSE	Master Protein	Q5SY16	Polynucleotide 5'-hydroxyl-kinase NOL9 OS=Homo sapiens OX=9606 GN=NOL9 PE=1 SV=1	FALSE	30	9	14	9	1	702	79.3	9.13	42.17	9
FALSE	Master Protein	Q14137	Ribosome biogenesis protein BOP1 OS=Homo sapiens OX=9606 GN=BOP1 PE=1 SV=2	FALSE	26	11	14	11	1	746	83.6	6.19	42.07	11
FALSE	Master Protein	P55795	Heterogeneous nuclear ribonucleoprotein H2 OS=Homo sapiens OX=9606 GN=HNRNPH2 PE=1 SV=1	FALSE	33	8	13	4	1	449	49.2	6.3	42.05	8
FALSE	Master Protein	Q08945	FACT complex subunit SSRP1 OS=Homo sapiens OX=9606 GN=SSRP1 PE=1 SV=1	FALSE	23	11	16	11	1	709	81	6.87	42.04	11
FALSE	Master Protein	P35637	RNA-binding protein FUS OS=Homo sapiens OX=9606 GN=FUS PE=1 SV=1	FALSE	17	7	13	6	1	526	53.4	9.36	41.77	7
FALSE	Master Protein	Q8IWS0	PHD finger protein 6 OS=Homo sapiens OX=9606 GN=PHF6 PE=1 SV=1	FALSE	44	9	13	9	1	365	41.3	8.68	41.76	9
FALSE	Master Protein	Q9UL40	Zinc finger protein 346 OS=Homo sapiens OX=9606 GN=ZNF346 PE=1 SV=1	FALSE	47	9	12	9	1	294	32.9	9.09	41.51	9
FALSE	Master Protein	P35250	Replication factor C subunit 2 OS=Homo sapiens OX=9606 GN=RFC2 PE=1 SV=3	FALSE	50	12	15	12	1	354	39.1	6.44	41.36	12
FALSE	Master Protein	P52292	Importin subunit alpha-1 OS=Homo sapiens OX=9606 GN=KPNA2 PE=1 SV=1	FALSE	39	11	15	11	1	529	57.8	5.4	41.35	11
FALSE	Master Protein	P62140	Serine/threonine-protein phosphatase PP1-beta catalytic subunit OS=Homo sapiens OX=9606 GN=PPP1CB PE=1 SV=3	FALSE	24	7	14	1	1	327	37.2	6.19	41.29	7
FALSE	Master Protein	P53621	Coatomer subunit alpha OS=Homo sapiens OX=9606 GN=COPA PE=1 SV=2	FALSE	18	12	14	12	1	1224	138.3	7.66	41.07	12
FALSE	Master Protein	Q2NL82	Pre-rRNA-processing protein TSR1 homolog OS=Homo sapiens OX=9606 GN=TSR1 PE=1 SV=1	FALSE	18	9	14	9	1	804	91.8	7.42	40.47	9
FALSE	Master Protein	P05455	Lupus La protein OS=Homo sapiens OX=9606 GN=SSB PE=1 SV=2	FALSE	35	10	14	10	1	408	46.8	7.12	40.46	10
FALSE	Master Protein	Q9NSD9	Phenylalanine--tRNA ligase beta subunit OS=Homo sapiens OX=9606 GN=FARSB PE=1 SV=3	FALSE	26	11	13	11	1	589	66.1	6.84	40.07	11
FALSE	Master Protein	Q15365	Poly(rC)-binding protein 1 OS=Homo sapiens OX=9606 GN=PCBP1 PE=1 SV=2	FALSE	49	8	14	6	1	356	37.5	7.09	40.06	8
FALSE	Master Protein	O75607	Nucleoplasmin-3 OS=Homo sapiens OX=9606 GN=NPM3 PE=1 SV=3	FALSE	37	4	13	4	1	178	19.3	4.63	39.73	4
FALSE	Master Protein	O43660	Pleiotropic regulator 1 OS=Homo sapiens OX=9606 GN=PLRG1 PE=1 SV=1	FALSE	34	9	13	9	1	514	57.2	9.17	39.29	9
FALSE	Master Protein	P38159	RNA-binding motif protein, X chromosome OS=Homo sapiens OX=9606 GN=RBMX PE=1 SV=3	FALSE	29	11	15	11	1	391	42.3	10.05	39.28	11
FALSE	Master Protein	P0C0S8	Histone H2A type 1 OS=Homo sapiens OX=9606 GN=HIST1H2AG PE=1 SV=2	FALSE	35	5	13	2	1	130	14.1	10.9	39.25	5
FALSE	Master Protein	Q15397	Pumilio homolog 3 OS=Homo sapiens OX=9606 GN=PUM3 PE=1 SV=3	FALSE	28	14	15	14	1	648	73.5	9.64	39.2	14
FALSE	Master Protein	Q9Y520	Protein PRRC2C OS=Homo sapiens OX=9606 GN=PRRC2C PE=1 SV=4	FALSE	7	10	12	10	1	2896	316.7	9.13	39.11	10
FALSE	Master Protein	P61313	60S ribosomal protein L15 OS=Homo sapiens OX=9606 GN=RPL15 PE=1 SV=2	FALSE	43	9	14	9	1	204	24.1	11.62	39.1	9
FALSE	Master Protein	Q9Y4P3	Transducin beta-like protein 2 OS=Homo sapiens OX=9606 GN=TBL2 PE=1 SV=1	FALSE	34	11	14	11	1	447	49.8	9.44	39.05	11
FALSE	Master Protein	Q9Y3U8	60S ribosomal protein L36 OS=Homo sapiens OX=9606 GN=RPL36 PE=1 SV=3	FALSE	42	9	16	9	1	105	12.2	11.59	38.9	9
FALSE	Master Protein	Q9NQT5	Exosome complex component RRP40 OS=Homo sapiens OX=9606 GN=EXOSC3 PE=1 SV=3	FALSE	50	6	11	6	1	275	29.6	8.1	38.07	6
FALSE	Master Protein	Q05639	Elongation factor 1-alpha 2 OS=Homo sapiens OX=9606 GN=EEF1A2 PE=1 SV=1	FALSE	30	8	13	2	1	463	50.4	9.03	37.7	8
FALSE	Master Protein	Q8NCA5	Protein FAM98A OS=Homo sapiens OX=9606 GN=FAM98A PE=1 SV=1	FALSE	22	11	14	11	1	519	55.4	9.03	37.59	11
FALSE	Master Protein	Q13868	Exosome complex component RRP4 OS=Homo sapiens OX=9606 GN=EXOSC2 PE=1 SV=2	FALSE	38	10	14	10	1	293	32.8	7.5	37.47	10
FALSE	Master Protein	Q9P258	Protein RCC2 OS=Homo sapiens OX=9606 GN=RCC2 PE=1 SV=2	FALSE	29	9	14	9	1	522	56	8.78	37.44	9
FALSE	Master Protein	Q86V81	THO complex subunit 4 OS=Homo sapiens OX=9606 GN=ALYREF PE=1 SV=3	FALSE	36	6	13	6	1	257	26.9	11.15	37.34	6
FALSE	Master Protein	Q9UNX3	60S ribosomal protein L26-like 1 OS=Homo sapiens OX=9606 GN=RPL26L1 PE=1 SV=1	FALSE	45	9	15	2	1	145	17.2	10.55	37.2	9
FALSE	Master Protein	Q14103	Heterogeneous nuclear ribonucleoprotein D0 OS=Homo sapiens OX=9606 GN=HNRNPD PE=1 SV=1	FALSE	35	10	13	8	1	355	38.4	7.81	36.73	10
FALSE	Master Protein	Q15024	Exosome complex component RRP42 OS=Homo sapiens OX=9606 GN=EXOSC7 PE=1 SV=3	FALSE	45	9	11	9	1	291	31.8	5.19	36.36	9
FALSE	Master Protein	Q15269	Periodic tryptophan protein 2 homolog OS=Homo sapiens OX=9606 GN=PWP2 PE=2 SV=2	FALSE	16	10	13	10	1	919	102.4	6.15	35.79	10
FALSE	Master Protein	P46013	Proliferation marker protein Ki-67 OS=Homo sapiens OX=9606 GN=MKI67 PE=1 SV=2	FALSE	7	13	14	13	1	3256	358.5	9.45	35.46	13
FALSE	Master Protein	Q7Z417	Nuclear fragile X mental retardation-interacting protein 2 OS=Homo sapiens OX=9606 GN=NUFIP2 PE=1 SV=1	FALSE	23	9	12	9	1	695	76.1	8.7	35.29	9
FALSE	Master Protein	P54105	Methylosome subunit pICln OS=Homo sapiens OX=9606 GN=CLNS1A PE=1 SV=1	FALSE	44	5	10	5	1	237	26.2	4.11	35.27	5
FALSE	Master Protein	P63244	Receptor of activated protein C kinase 1 OS=Homo sapiens OX=9606 GN=RACK1 PE=1 SV=3	FALSE	60	11	13	11	1	317	35.1	7.69	34.96	11
FALSE	Master Protein	P46776	60S ribosomal protein L27a OS=Homo sapiens OX=9606 GN=RPL27A PE=1 SV=2	FALSE	33	6	12	6	1	148	16.6	11	34.49	6
FALSE	Master Protein	Q15366	Poly(rC)-binding protein 2 OS=Homo sapiens OX=9606 GN=PCBP2 PE=1 SV=1	FALSE	46	8	12	6	1	365	38.6	6.79	34.25	8
FALSE	Master Protein	Q9H7E9	UPF0488 protein C8orf33 OS=Homo sapiens OX=9606 GN=C8orf33 PE=1 SV=1	FALSE	32	6	12	6	1	229	25	9.95	34.14	6
FALSE	Master Protein	Q92900	Regulator of nonsense transcripts 1 OS=Homo sapiens OX=9606 GN=UPF1 PE=1 SV=2	FALSE	14	10	13	10	1	1129	124.3	6.61	33.94	10
FALSE	Master Protein	P18754	Regulator of chromosome condensation OS=Homo sapiens OX=9606 GN=RCC1 PE=1 SV=1	FALSE	49	10	11	10	1	421	44.9	7.52	33.85	10
FALSE	Master Protein	P05141	ADP/ATP translocase 2 OS=Homo sapiens OX=9606 GN=SLC25A5 PE=1 SV=7	FALSE	26	8	12	5	1	298	32.8	9.69	33.69	8
FALSE	Master Protein	P11021	Endoplasmic reticulum chaperone BiP OS=Homo sapiens OX=9606 GN=HSPA5 PE=1 SV=2	FALSE	24	10	13	9	1	654	72.3	5.16	33.68	10
FALSE	Master Protein	Q9BRS2	Serine/threonine-protein kinase RIO1 OS=Homo sapiens OX=9606 GN=RIOK1 PE=1 SV=2	FALSE	30	10	12	10	1	568	65.5	6.19	33.47	10
FALSE	Master Protein	Q9HCE1	Putative helicase MOV-10 OS=Homo sapiens OX=9606 GN=MOV10 PE=1 SV=2	FALSE	20	11	13	11	1	1003	113.6	8.82	33.41	11
FALSE	Master Protein	P18583	Protein SON OS=Homo sapiens OX=9606 GN=SON PE=1 SV=4	FALSE	10	12	13	12	1	2426	263.7	5.64	33.39	12
FALSE	Master Protein	P98179	RNA-binding protein 3 OS=Homo sapiens OX=9606 GN=RBM3 PE=1 SV=1	FALSE	33	3	9	3	1	157	17.2	8.91	33.37	3
FALSE	Master Protein	P20042	Eukaryotic translation initiation factor 2 subunit 2 OS=Homo sapiens OX=9606 GN=EIF2S2 PE=1 SV=2	FALSE	30	8	10	8	1	333	38.4	5.8	33.33	8
FALSE	Master Protein	Q9BY77	Polymerase delta-interacting protein 3 OS=Homo sapiens OX=9606 GN=POLDIP3 PE=1 SV=2	FALSE	27	6	11	6	1	421	46.1	9.99	33.29	6
FALSE	Master Protein	Q9Y2W1	Thyroid hormone receptor-associated protein 3 OS=Homo sapiens OX=9606 GN=THRAP3 PE=1 SV=2	FALSE	12	9	12	9	1	955	108.6	10.15	32.99	9
FALSE	Master Protein	P40227	T-complex protein 1 subunit zeta OS=Homo sapiens OX=9606 GN=CCT6A PE=1 SV=3	FALSE	21	6	11	6	1	531	58	6.68	32.89	6
FALSE	Master Protein	Q9GZS1	DNA-directed RNA polymerase I subunit RPA49 OS=Homo sapiens OX=9606 GN=POLR1E PE=1 SV=2	FALSE	20	9	12	9	1	481	53.9	8.56	32.78	9
FALSE	Master Protein	Q9BYG3	MKI67 FHA domain-interacting nucleolar phosphoprotein OS=Homo sapiens OX=9606 GN=NIFK PE=1 SV=1	FALSE	27	7	10	7	1	293	34.2	9.88	32.76	7
FALSE	Master Protein	P62263	40S ribosomal protein S14 OS=Homo sapiens OX=9606 GN=RPS14 PE=1 SV=3	FALSE	62	9	11	9	1	151	16.3	10.05	32.64	9
FALSE	Master Protein	P40938	Replication factor C subunit 3 OS=Homo sapiens OX=9606 GN=RFC3 PE=1 SV=2	FALSE	33	9	11	9	1	356	40.5	8.34	32.6	9
FALSE	Master Protein	Q9BZI7	Regulator of nonsense transcripts 3B OS=Homo sapiens OX=9606 GN=UPF3B PE=1 SV=1	FALSE	24	8	11	8	1	483	57.7	9.48	32.36	8
FALSE	Master Protein	O95985	DNA topoisomerase 3-beta-1 OS=Homo sapiens OX=9606 GN=TOP3B PE=1 SV=1	FALSE	22	10	12	10	1	862	96.6	8.12	31.93	10
FALSE	Master Protein	P07910	Heterogeneous nuclear ribonucleoproteins C1/C2 OS=Homo sapiens OX=9606 GN=HNRNPC PE=1 SV=4	FALSE	34	8	10	8	1	306	33.7	5.08	31.83	8
FALSE	Master Protein	P62979	Ubiquitin-40S ribosomal protein S27a OS=Homo sapiens OX=9606 GN=RPS27A PE=1 SV=2	FALSE	43	6	11	6	1	156	18	9.64	31.63	6
FALSE	Master Protein	Q9NY93	Probable ATP-dependent RNA helicase DDX56 OS=Homo sapiens OX=9606 GN=DDX56 PE=1 SV=1	FALSE	17	7	11	7	1	547	61.6	9.26	31.58	7
FALSE	Master Protein	Q9NWT1	p21-activated protein kinase-interacting protein 1 OS=Homo sapiens OX=9606 GN=PAK1IP1 PE=1 SV=2	FALSE	26	8	11	8	1	392	43.9	8.91	31.12	8
FALSE	Master Protein	P62851	40S ribosomal protein S25 OS=Homo sapiens OX=9606 GN=RPS25 PE=1 SV=1	FALSE	31	7	11	7	1	125	13.7	10.11	30.96	7
FALSE	Master Protein	Q8N9T8	Protein KRI1 homolog OS=Homo sapiens OX=9606 GN=KRI1 PE=1 SV=3	FALSE	21	8	10	8	1	703	82.5	5.14	30.88	8
FALSE	Master Protein	Q92804	TATA-binding protein-associated factor 2N OS=Homo sapiens OX=9606 GN=TAF15 PE=1 SV=1	FALSE	17	5	10	4	1	592	61.8	8.02	30.86	5
FALSE	Master Protein	O43395	U4/U6 small nuclear ribonucleoprotein Prp3 OS=Homo sapiens OX=9606 GN=PRPF3 PE=1 SV=2	FALSE	21	9	10	9	1	683	77.5	9.5	30.44	9
FALSE	Master Protein	Q9Y3C1	Nucleolar protein 16 OS=Homo sapiens OX=9606 GN=NOP16 PE=1 SV=2	FALSE	33	5	10	5	1	178	21.2	9.94	29.83	5
FALSE	Master Protein	P54136	Arginine--tRNA ligase, cytoplasmic OS=Homo sapiens OX=9606 GN=RARS PE=1 SV=2	FALSE	20	10	11	10	1	660	75.3	6.68	29.78	10
FALSE	Master Protein	P62854	40S ribosomal protein S26 OS=Homo sapiens OX=9606 GN=RPS26 PE=1 SV=3	FALSE	44	5	11	5	1	115	13	11	29.72	5
FALSE	Master Protein	P57772	Selenocysteine-specific elongation factor OS=Homo sapiens OX=9606 GN=EEFSEC PE=1 SV=4	FALSE	26	7	10	7	1	596	65.3	8.35	29.69	7
FALSE	Master Protein	Q9NXF1	Testis-expressed protein 10 OS=Homo sapiens OX=9606 GN=TEX10 PE=1 SV=2	FALSE	10	6	9	6	1	929	105.6	9.36	29.52	6
FALSE	Master Protein	P34897	Serine hydroxymethyltransferase, mitochondrial OS=Homo sapiens OX=9606 GN=SHMT2 PE=1 SV=3	FALSE	31	9	11	9	1	504	56	8.53	29.51	9
FALSE	Master Protein	Q9NQT4	Exosome complex component RRP46 OS=Homo sapiens OX=9606 GN=EXOSC5 PE=1 SV=1	FALSE	37	5	9	5	1	235	25.2	7.59	29.47	5
FALSE	Master Protein	P07305	Histone H1.0 OS=Homo sapiens OX=9606 GN=H1F0 PE=1 SV=3	FALSE	22	5	10	5	1	194	20.9	10.84	29.45	5
FALSE	Master Protein	O43776	Asparagine--tRNA ligase, cytoplasmic OS=Homo sapiens OX=9606 GN=NARS PE=1 SV=1	FALSE	20	7	9	7	1	548	62.9	6.25	29.25	7
FALSE	Master Protein	Q9NUD5	Zinc finger CCHC domain-containing protein 3 OS=Homo sapiens OX=9606 GN=ZCCHC3 PE=1 SV=1	FALSE	36	9	10	9	1	404	43.6	8.53	29.13	9
FALSE	Master Protein	Q8NI36	WD repeat-containing protein 36 OS=Homo sapiens OX=9606 GN=WDR36 PE=1 SV=1	FALSE	16	8	9	8	1	951	105.3	7.53	29.02	8
FALSE	Master Protein	Q9Y285	Phenylalanine--tRNA ligase alpha subunit OS=Homo sapiens OX=9606 GN=FARSA PE=1 SV=3	FALSE	23	6	8	6	1	508	57.5	7.8	29.01	6
FALSE	Master Protein	P62847	40S ribosomal protein S24 OS=Homo sapiens OX=9606 GN=RPS24 PE=1 SV=1	FALSE	33	6	10	6	1	133	15.4	10.78	28.99	6
FALSE	Master Protein	Q9NY65	Tubulin alpha-8 chain OS=Homo sapiens OX=9606 GN=TUBA8 PE=1 SV=1	FALSE	26	6	9	1	1	449	50.1	5.06	28.88	6
FALSE	Master Protein	Q9Y6M1	Insulin-like growth factor 2 mRNA-binding protein 2 OS=Homo sapiens OX=9606 GN=IGF2BP2 PE=1 SV=2	FALSE	21	8	11	6	1	599	66.1	8.46	28.65	8
FALSE	Master Protein	P42696	RNA-binding protein 34 OS=Homo sapiens OX=9606 GN=RBM34 PE=1 SV=2	FALSE	35	9	10	9	1	430	48.5	10.11	28.54	9
FALSE	Master Protein	Q9H0S4	Probable ATP-dependent RNA helicase DDX47 OS=Homo sapiens OX=9606 GN=DDX47 PE=1 SV=1	FALSE	27	8	10	8	1	455	50.6	9.1	28.4	8
FALSE	Master Protein	Q96SI9	Spermatid perinuclear RNA-binding protein OS=Homo sapiens OX=9606 GN=STRBP PE=1 SV=1	FALSE	13	6	9	5	1	672	73.6	8.72	28.29	6
FALSE	Master Protein	Q06830	Peroxiredoxin-1 OS=Homo sapiens OX=9606 GN=PRDX1 PE=1 SV=1	FALSE	59	6	9	6	1	199	22.1	8.13	28.06	6
FALSE	Master Protein	Q13523	Serine/threonine-protein kinase PRP4 homolog OS=Homo sapiens OX=9606 GN=PRPF4B PE=1 SV=3	FALSE	10	7	10	7	1	1007	116.9	10.26	27.79	7
FALSE	Master Protein	A4D1E9	GTP-binding protein 10 OS=Homo sapiens OX=9606 GN=GTPBP10 PE=1 SV=1	FALSE	14	4	8	4	1	387	42.9	9.03	27.44	4
FALSE	Master Protein	P26641	Elongation factor 1-gamma OS=Homo sapiens OX=9606 GN=EEF1G PE=1 SV=3	FALSE	32	8	10	8	1	437	50.1	6.67	27.44	8
FALSE	Master Protein	Q13263	Transcription intermediary factor 1-beta OS=Homo sapiens OX=9606 GN=TRIM28 PE=1 SV=5	FALSE	16	6	8	6	1	835	88.5	5.77	27.36	6
FALSE	Master Protein	P19525	Interferon-induced, double-stranded RNA-activated protein kinase OS=Homo sapiens OX=9606 GN=EIF2AK2 PE=1 SV=2	FALSE	22	8	10	8	1	551	62.1	8.4	27.35	8
FALSE	Master Protein	Q709F0	Acyl-CoA dehydrogenase family member 11 OS=Homo sapiens OX=9606 GN=ACAD11 PE=1 SV=2	FALSE	19	9	10	9	1	780	87.2	8.12	27.34	9
FALSE	Master Protein	O60814	Histone H2B type 1-K OS=Homo sapiens OX=9606 GN=HIST1H2BK PE=1 SV=3	FALSE	37	5	11	2	1	126	13.9	10.32	27.33	5
FALSE	Master Protein	Q7Z2W4	Zinc finger CCCH-type antiviral protein 1 OS=Homo sapiens OX=9606 GN=ZC3HAV1 PE=1 SV=3	FALSE	13	7	10	7	1	902	101.4	8.4	27.1	7
FALSE	Master Protein	Q6PCB5	Round spermatid basic protein 1-like protein OS=Homo sapiens OX=9606 GN=RSBN1L PE=1 SV=2	FALSE	16	7	9	7	1	846	94.8	8.78	26.85	7
FALSE	Master Protein	Q9Y221	60S ribosome subunit biogenesis protein NIP7 homolog OS=Homo sapiens OX=9606 GN=NIP7 PE=1 SV=1	FALSE	59	6	9	6	1	180	20.4	8.51	26.75	6
FALSE	Master Protein	Q8NB90	Spermatogenesis-associated protein 5 OS=Homo sapiens OX=9606 GN=SPATA5 PE=1 SV=3	FALSE	19	8	10	8	1	893	97.8	5.66	26.68	8
FALSE	Master Protein	P35249	Replication factor C subunit 4 OS=Homo sapiens OX=9606 GN=RFC4 PE=1 SV=2	FALSE	28	7	10	7	1	363	39.7	8.02	26.62	7
FALSE	Master Protein	Q9NZM5	Ribosome biogenesis protein NOP53 OS=Homo sapiens OX=9606 GN=NOP53 PE=1 SV=2	FALSE	28	7	8	7	1	478	54.4	10.32	26.58	7
FALSE	Master Protein	P26583	High mobility group protein B2 OS=Homo sapiens OX=9606 GN=HMGB2 PE=1 SV=2	FALSE	33	8	9	7	1	209	24	7.81	26.51	8
FALSE	Master Protein	Q9Y5J1	U3 small nucleolar RNA-associated protein 18 homolog OS=Homo sapiens OX=9606 GN=UTP18 PE=1 SV=3	FALSE	20	8	11	8	1	556	62	8.76	26.5	8
FALSE	Master Protein	Q9UKD2	mRNA turnover protein 4 homolog OS=Homo sapiens OX=9606 GN=MRTO4 PE=1 SV=2	FALSE	31	5	9	5	1	239	27.5	8.29	26.24	5
FALSE	Master Protein	Q96C57	Protein CUSTOS OS=Homo sapiens OX=9606 GN=CUSTOS PE=1 SV=2	FALSE	46	8	9	8	1	262	28.2	9.42	26.23	8
FALSE	Master Protein	Q96P11	Probable 28S rRNA (cytosine-C(5))-methyltransferase OS=Homo sapiens OX=9606 GN=NSUN5 PE=1 SV=2	FALSE	31	8	10	8	1	429	46.7	8.62	26.19	8
FALSE	Master Protein	Q9BV38	WD repeat-containing protein 18 OS=Homo sapiens OX=9606 GN=WDR18 PE=1 SV=2	FALSE	24	7	9	7	1	432	47.4	6.7	26.13	7
FALSE	Master Protein	P17987	T-complex protein 1 subunit alpha OS=Homo sapiens OX=9606 GN=TCP1 PE=1 SV=1	FALSE	27	8	9	8	1	556	60.3	6.11	26.07	8
FALSE	Master Protein	O43663	Protein regulator of cytokinesis 1 OS=Homo sapiens OX=9606 GN=PRC1 PE=1 SV=2	FALSE	24	7	8	7	1	620	71.6	6.68	25.96	7
FALSE	Master Protein	Q9H8H2	Probable ATP-dependent RNA helicase DDX31 OS=Homo sapiens OX=9606 GN=DDX31 PE=1 SV=2	FALSE	23	11	11	11	1	851	94	9.99	25.94	11
FALSE	Master Protein	Q9Y3T9	Nucleolar complex protein 2 homolog OS=Homo sapiens OX=9606 GN=NOC2L PE=1 SV=4	FALSE	9	8	10	8	1	749	84.9	5.62	25.9	8
FALSE	Master Protein	P62318	Small nuclear ribonucleoprotein Sm D3 OS=Homo sapiens OX=9606 GN=SNRPD3 PE=1 SV=1	FALSE	53	5	9	5	1	126	13.9	10.32	25.85	5
FALSE	Master Protein	P78371	T-complex protein 1 subunit beta OS=Homo sapiens OX=9606 GN=CCT2 PE=1 SV=4	FALSE	27	8	9	8	1	535	57.5	6.46	25.71	8
FALSE	Master Protein	Q9NX24	H/ACA ribonucleoprotein complex subunit 2 OS=Homo sapiens OX=9606 GN=NHP2 PE=1 SV=1	FALSE	75	6	9	6	1	153	17.2	8.22	25.66	6
FALSE	Master Protein	P04908	Histone H2A type 1-B/E OS=Homo sapiens OX=9606 GN=HIST1H2AB PE=1 SV=2	FALSE	35	4	9	1	1	130	14.1	11.05	25.58	4
FALSE	Master Protein	O14979	Heterogeneous nuclear ribonucleoprotein D-like OS=Homo sapiens OX=9606 GN=HNRNPDL PE=1 SV=3	FALSE	26	8	10	6	1	420	46.4	9.57	25.32	8
FALSE	Master Protein	Q15029	116 kDa U5 small nuclear ribonucleoprotein component OS=Homo sapiens OX=9606 GN=EFTUD2 PE=1 SV=1	FALSE	13	8	10	8	1	972	109.4	5	25.31	8
FALSE	Master Protein	O75569	Interferon-inducible double-stranded RNA-dependent protein kinase activator A OS=Homo sapiens OX=9606 GN=PRKRA PE=1 SV=1	FALSE	42	8	8	8	1	313	34.4	8.41	25.3	8
FALSE	Master Protein	P61221	ATP-binding cassette sub-family E member 1 OS=Homo sapiens OX=9606 GN=ABCE1 PE=1 SV=1	FALSE	21	6	7	6	1	599	67.3	8.34	25.27	6
FALSE	Master Protein	P49368	T-complex protein 1 subunit gamma OS=Homo sapiens OX=9606 GN=CCT3 PE=1 SV=4	FALSE	27	8	9	8	1	545	60.5	6.49	25.26	8
FALSE	Master Protein	P38646	Stress-70 protein, mitochondrial OS=Homo sapiens OX=9606 GN=HSPA9 PE=1 SV=2	FALSE	17	7	9	7	1	679	73.6	6.16	25.11	7
FALSE	Master Protein	P50991	T-complex protein 1 subunit delta OS=Homo sapiens OX=9606 GN=CCT4 PE=1 SV=4	FALSE	29	8	10	8	1	539	57.9	7.83	24.96	8
FALSE	Master Protein	Q13601	KRR1 small subunit processome component homolog OS=Homo sapiens OX=9606 GN=KRR1 PE=1 SV=4	FALSE	35	7	9	7	1	381	43.6	9.77	24.81	7
FALSE	Master Protein	Q16629	Serine/arginine-rich splicing factor 7 OS=Homo sapiens OX=9606 GN=SRSF7 PE=1 SV=1	FALSE	30	7	9	7	1	238	27.4	11.82	24.75	7
FALSE	Master Protein	P16104	Histone H2AX OS=Homo sapiens OX=9606 GN=H2AFX PE=1 SV=2	FALSE	32	5	8	1	1	143	15.1	10.74	24.65	5
FALSE	Master Protein	Q9H7E2	Tudor domain-containing protein 3 OS=Homo sapiens OX=9606 GN=TDRD3 PE=1 SV=1	FALSE	18	8	9	8	1	651	73.1	9.23	24.58	8
FALSE	Master Protein	Q9NVV4	Poly(A) RNA polymerase, mitochondrial OS=Homo sapiens OX=9606 GN=MTPAP PE=1 SV=1	FALSE	17	4	7	4	1	582	66.1	9.04	24.06	4
FALSE	Master Protein	Q15046	Lysine--tRNA ligase OS=Homo sapiens OX=9606 GN=KARS PE=1 SV=3	FALSE	12	7	8	7	1	597	68	6.35	23.98	7
FALSE	Master Protein	P23284	Peptidyl-prolyl cis-trans isomerase B OS=Homo sapiens OX=9606 GN=PPIB PE=1 SV=2	FALSE	42	7	9	7	1	216	23.7	9.41	23.95	7
FALSE	Master Protein	P78316	Nucleolar protein 14 OS=Homo sapiens OX=9606 GN=NOP14 PE=1 SV=3	FALSE	13	9	10	9	1	857	97.6	7.58	23.9	9
FALSE	Master Protein	Q9BUJ2	Heterogeneous nuclear ribonucleoprotein U-like protein 1 OS=Homo sapiens OX=9606 GN=HNRNPUL1 PE=1 SV=2	FALSE	18	9	9	9	1	856	95.7	6.92	23.89	9
FALSE	Master Protein	Q6P5R6	60S ribosomal protein L22-like 1 OS=Homo sapiens OX=9606 GN=RPL22L1 PE=1 SV=2	FALSE	47	4	9	3	1	122	14.6	9.38	23.6	4
FALSE	Master Protein	O75683	Surfeit locus protein 6 OS=Homo sapiens OX=9606 GN=SURF6 PE=1 SV=3	FALSE	14	3	6	3	1	361	41.4	10.64	23.37	3
FALSE	Master Protein	Q5RKV6	Exosome complex component MTR3 OS=Homo sapiens OX=9606 GN=EXOSC6 PE=1 SV=1	FALSE	36	7	9	7	1	272	28.2	6.28	23.22	7
FALSE	Master Protein	Q4G0J3	La-related protein 7 OS=Homo sapiens OX=9606 GN=LARP7 PE=1 SV=1	FALSE	18	6	8	6	1	582	66.9	9.55	23.15	6
FALSE	Master Protein	P06899	Histone H2B type 1-J OS=Homo sapiens OX=9606 GN=HIST1H2BJ PE=1 SV=3	FALSE	36	4	9	1	1	126	13.9	10.32	22.8	4
FALSE	Master Protein	Q9NPE3	H/ACA ribonucleoprotein complex subunit 3 OS=Homo sapiens OX=9606 GN=NOP10 PE=1 SV=1	FALSE	70	4	7	4	1	64	7.7	9.99	22.7	4
FALSE	Master Protein	Q04637	Eukaryotic translation initiation factor 4 gamma 1 OS=Homo sapiens OX=9606 GN=EIF4G1 PE=1 SV=4	FALSE	7	7	9	7	1	1599	175.4	5.33	22.51	7
FALSE	Master Protein	P39019	40S ribosomal protein S19 OS=Homo sapiens OX=9606 GN=RPS19 PE=1 SV=2	FALSE	47	8	9	8	1	145	16.1	10.32	22.36	8
FALSE	Master Protein	Q96AG4	Leucine-rich repeat-containing protein 59 OS=Homo sapiens OX=9606 GN=LRRC59 PE=1 SV=1	FALSE	30	6	8	6	1	307	34.9	9.57	22.25	6
FALSE	Master Protein	Q9H9L3	Interferon-stimulated 20 kDa exonuclease-like 2 OS=Homo sapiens OX=9606 GN=ISG20L2 PE=1 SV=1	FALSE	33	8	8	8	1	353	39.1	9.94	22.21	8
FALSE	Master Protein	Q9UNQ2	Probable dimethyladenosine transferase OS=Homo sapiens OX=9606 GN=DIMT1 PE=1 SV=1	FALSE	28	6	8	6	1	313	35.2	9.99	22.12	6
FALSE	Master Protein	Q9NYF8	Bcl-2-associated transcription factor 1 OS=Homo sapiens OX=9606 GN=BCLAF1 PE=1 SV=2	FALSE	13	9	9	9	1	920	106.1	9.98	22.05	9
FALSE	Master Protein	P26368	Splicing factor U2AF 65 kDa subunit OS=Homo sapiens OX=9606 GN=U2AF2 PE=1 SV=4	FALSE	26	5	8	5	1	475	53.5	9.09	21.86	5
FALSE	Master Protein	Q00577	Transcriptional activator protein Pur-alpha OS=Homo sapiens OX=9606 GN=PURA PE=1 SV=2	FALSE	35	6	7	6	1	322	34.9	6.44	21.83	6
FALSE	Master Protein	Q06265	Exosome complex component RRP45 OS=Homo sapiens OX=9606 GN=EXOSC9 PE=1 SV=3	FALSE	18	6	8	6	1	439	48.9	5.29	21.79	6
FALSE	Master Protein	Q9ULX3	RNA-binding protein NOB1 OS=Homo sapiens OX=9606 GN=NOB1 PE=1 SV=1	FALSE	23	4	6	4	1	412	46.6	7.18	21.56	4
FALSE	Master Protein	Q8NFW8	N-acylneuraminate cytidylyltransferase OS=Homo sapiens OX=9606 GN=CMAS PE=1 SV=2	FALSE	23	6	7	6	1	434	48.3	7.93	21.46	6
FALSE	Master Protein	P78345	Ribonuclease P protein subunit p38 OS=Homo sapiens OX=9606 GN=RPP38 PE=1 SV=2	FALSE	18	4	7	4	1	283	31.8	9.92	21.45	4
FALSE	Master Protein	Q9BVI4	Nucleolar complex protein 4 homolog OS=Homo sapiens OX=9606 GN=NOC4L PE=1 SV=1	FALSE	26	7	8	7	1	516	58.4	7.49	21.43	7
FALSE	Master Protein	O95816	BAG family molecular chaperone regulator 2 OS=Homo sapiens OX=9606 GN=BAG2 PE=1 SV=1	FALSE	38	4	7	4	1	211	23.8	6.7	21.41	4
FALSE	Master Protein	P84103	Serine/arginine-rich splicing factor 3 OS=Homo sapiens OX=9606 GN=SRSF3 PE=1 SV=1	FALSE	39	6	8	6	1	164	19.3	11.65	21.4	6
FALSE	Master Protein	Q8IUF8	Ribosomal oxygenase 2 OS=Homo sapiens OX=9606 GN=RIOX2 PE=1 SV=1	FALSE	11	3	6	3	1	465	52.8	6.7	21.36	3
FALSE	Master Protein	Q9P2J5	Leucine--tRNA ligase, cytoplasmic OS=Homo sapiens OX=9606 GN=LARS PE=1 SV=2	FALSE	10	5	8	5	1	1176	134.4	7.3	21.14	5
FALSE	Master Protein	P38919	Eukaryotic initiation factor 4A-III OS=Homo sapiens OX=9606 GN=EIF4A3 PE=1 SV=4	FALSE	25	6	8	5	1	411	46.8	6.73	21.12	6
FALSE	Master Protein	P20290	Transcription factor BTF3 OS=Homo sapiens OX=9606 GN=BTF3 PE=1 SV=1	FALSE	40	5	6	5	1	206	22.2	9.38	20.78	5
FALSE	Master Protein	P62891	60S ribosomal protein L39 OS=Homo sapiens OX=9606 GN=RPL39 PE=1 SV=2	FALSE	25	3	7	3	1	51	6.4	12.56	20.74	3
FALSE	Master Protein	P38432	Coilin OS=Homo sapiens OX=9606 GN=COIL PE=1 SV=1	FALSE	15	4	7	4	1	576	62.6	9.07	20.68	4
FALSE	Master Protein	P56182	Ribosomal RNA processing protein 1 homolog A OS=Homo sapiens OX=9606 GN=RRP1 PE=1 SV=1	FALSE	18	6	7	6	1	461	52.8	9.33	20.5	6
FALSE	Master Protein	Q7KZI7	Serine/threonine-protein kinase MARK2 OS=Homo sapiens OX=9606 GN=MARK2 PE=1 SV=2	FALSE	11	6	8	4	1	788	87.9	9.72	20.46	6
FALSE	Master Protein	Q13435	Splicing factor 3B subunit 2 OS=Homo sapiens OX=9606 GN=SF3B2 PE=1 SV=2	FALSE	13	6	7	6	1	895	100.2	5.67	20.46	6
FALSE	Master Protein	P39748	Flap endonuclease 1 OS=Homo sapiens OX=9606 GN=FEN1 PE=1 SV=1	FALSE	28	5	7	5	1	380	42.6	8.62	20.38	5
FALSE	Master Protein	Q92522	Histone H1x OS=Homo sapiens OX=9606 GN=H1FX PE=1 SV=1	FALSE	20	6	8	6	1	213	22.5	10.76	20.24	6
FALSE	Master Protein	P23588	Eukaryotic translation initiation factor 4B OS=Homo sapiens OX=9606 GN=EIF4B PE=1 SV=2	FALSE	16	5	7	5	1	611	69.1	5.73	20.12	5
FALSE	Master Protein	Q9Y295	Developmentally-regulated GTP-binding protein 1 OS=Homo sapiens OX=9606 GN=DRG1 PE=1 SV=1	FALSE	32	9	9	9	1	367	40.5	8.9	20.05	9
FALSE	Master Protein	Q92552	28S ribosomal protein S27, mitochondrial OS=Homo sapiens OX=9606 GN=MRPS27 PE=1 SV=3	FALSE	25	6	7	6	1	414	47.6	6.18	19.95	6
FALSE	Master Protein	O75475	PC4 and SFRS1-interacting protein OS=Homo sapiens OX=9606 GN=PSIP1 PE=1 SV=1	FALSE	14	6	7	6	1	530	60.1	9.13	19.8	6
FALSE	Master Protein	Q14692	Ribosome biogenesis protein BMS1 homolog OS=Homo sapiens OX=9606 GN=BMS1 PE=1 SV=1	FALSE	9	7	7	7	1	1282	145.7	6.44	19.77	7
FALSE	Master Protein	Q99832	T-complex protein 1 subunit eta OS=Homo sapiens OX=9606 GN=CCT7 PE=1 SV=2	FALSE	17	6	7	6	1	543	59.3	7.65	19.74	6
FALSE	Master Protein	Q9BUF5	Tubulin beta-6 chain OS=Homo sapiens OX=9606 GN=TUBB6 PE=1 SV=1	FALSE	20	6	7	2	1	446	49.8	4.88	19.66	6
FALSE	Master Protein	P42766	60S ribosomal protein L35 OS=Homo sapiens OX=9606 GN=RPL35 PE=1 SV=2	FALSE	41	6	8	6	1	123	14.5	11.05	19.59	6
FALSE	Master Protein	P47914	60S ribosomal protein L29 OS=Homo sapiens OX=9606 GN=RPL29 PE=1 SV=2	FALSE	10	2	7	2	1	159	17.7	11.66	19.49	2
FALSE	Master Protein	P78346	Ribonuclease P protein subunit p30 OS=Homo sapiens OX=9606 GN=RPP30 PE=1 SV=1	FALSE	30	5	6	5	1	268	29.3	8.91	19.49	5
FALSE	Master Protein	P61964	WD repeat-containing protein 5 OS=Homo sapiens OX=9606 GN=WDR5 PE=1 SV=1	FALSE	37	6	7	6	1	334	36.6	8.27	19.46	6
FALSE	Master Protein	Q8N5C6	S1 RNA-binding domain-containing protein 1 OS=Homo sapiens OX=9606 GN=SRBD1 PE=1 SV=2	FALSE	8	5	8	5	1	995	111.7	8.72	19.45	5
FALSE	Master Protein	P83881	60S ribosomal protein L36a OS=Homo sapiens OX=9606 GN=RPL36A PE=1 SV=2	FALSE	42	6	8	6	1	106	12.4	10.58	19.36	6
FALSE	Master Protein	O00541	Pescadillo homolog OS=Homo sapiens OX=9606 GN=PES1 PE=1 SV=1	FALSE	18	8	8	8	1	588	68	7.33	19.3	8
FALSE	Master Protein	P78362	SRSF protein kinase 2 OS=Homo sapiens OX=9606 GN=SRPK2 PE=1 SV=3	FALSE	12	7	7	5	1	688	77.5	4.97	19.18	7
FALSE	Master Protein	P40937	Replication factor C subunit 5 OS=Homo sapiens OX=9606 GN=RFC5 PE=1 SV=1	FALSE	27	7	7	7	1	340	38.5	7.2	19.17	7
FALSE	Master Protein	Q14008	Cytoskeleton-associated protein 5 OS=Homo sapiens OX=9606 GN=CKAP5 PE=1 SV=3	FALSE	5	7	7	7	1	2032	225.4	7.8	19.15	7
FALSE	Master Protein	Q9BRU9	rRNA-processing protein UTP23 homolog OS=Homo sapiens OX=9606 GN=UTP23 PE=1 SV=2	FALSE	43	5	6	5	1	249	28.4	10.07	19.14	5
FALSE	Master Protein	Q8IUE6	Histone H2A type 2-B OS=Homo sapiens OX=9606 GN=HIST2H2AB PE=1 SV=3	FALSE	35	4	6	1	1	130	14	10.89	19.1	4
FALSE	Master Protein	O00178	GTP-binding protein 1 OS=Homo sapiens OX=9606 GN=GTPBP1 PE=1 SV=3	FALSE	16	6	7	6	1	669	72.4	8.34	19	6
FALSE	Master Protein	P10809	60 kDa heat shock protein, mitochondrial OS=Homo sapiens OX=9606 GN=HSPD1 PE=1 SV=2	FALSE	11	4	6	4	1	573	61	5.87	18.9	4
FALSE	Master Protein	Q6PK04	Coiled-coil domain-containing protein 137 OS=Homo sapiens OX=9606 GN=CCDC137 PE=1 SV=1	FALSE	28	5	7	5	1	289	33.2	10.93	18.89	5
FALSE	Master Protein	P08865	40S ribosomal protein SA OS=Homo sapiens OX=9606 GN=RPSA PE=1 SV=4	FALSE	31	7	7	7	1	295	32.8	4.87	18.87	7
FALSE	Master Protein	P37108	Signal recognition particle 14 kDa protein OS=Homo sapiens OX=9606 GN=SRP14 PE=1 SV=2	FALSE	20	3	6	3	1	136	14.6	10.04	18.83	3
FALSE	Master Protein	P55769	NHP2-like protein 1 OS=Homo sapiens OX=9606 GN=SNU13 PE=1 SV=3	FALSE	37	4	6	4	1	128	14.2	8.46	18.78	4
FALSE	Master Protein	P27448	MAP/microtubule affinity-regulating kinase 3 OS=Homo sapiens OX=9606 GN=MARK3 PE=1 SV=5	FALSE	12	6	7	4	1	753	84.4	9.57	18.76	6
FALSE	Master Protein	Q92979	Ribosomal RNA small subunit methyltransferase NEP1 OS=Homo sapiens OX=9606 GN=EMG1 PE=1 SV=4	FALSE	38	6	7	6	1	244	26.7	9.17	18.65	6
FALSE	Master Protein	Q71RC2	La-related protein 4 OS=Homo sapiens OX=9606 GN=LARP4 PE=1 SV=3	FALSE	17	7	8	7	1	724	80.5	6.61	18.64	7
FALSE	Master Protein	P14678	Small nuclear ribonucleoprotein-associated proteins B and B' OS=Homo sapiens OX=9606 GN=SNRPB PE=1 SV=2	FALSE	20	6	7	6	1	240	24.6	11.19	18.63	6
FALSE	Master Protein	Q9BU76	Multiple myeloma tumor-associated protein 2 OS=Homo sapiens OX=9606 GN=MMTAG2 PE=1 SV=1	FALSE	22	5	7	5	1	263	29.4	10.02	18.61	5
FALSE	Master Protein	Q07955	Serine/arginine-rich splicing factor 1 OS=Homo sapiens OX=9606 GN=SRSF1 PE=1 SV=2	FALSE	29	7	8	7	1	248	27.7	10.36	18.53	7
FALSE	Master Protein	Q9NPD3	Exosome complex component RRP41 OS=Homo sapiens OX=9606 GN=EXOSC4 PE=1 SV=3	FALSE	26	5	7	5	1	245	26.4	6.52	18.45	5
FALSE	Master Protein	Q9H501	ESF1 homolog OS=Homo sapiens OX=9606 GN=ESF1 PE=1 SV=1	FALSE	10	6	6	6	1	851	98.7	5.11	18.43	6
FALSE	Master Protein	O00139	Kinesin-like protein KIF2A OS=Homo sapiens OX=9606 GN=KIF2A PE=1 SV=3	FALSE	15	6	7	6	1	706	79.9	6.68	18.43	6
FALSE	Master Protein	P63220	40S ribosomal protein S21 OS=Homo sapiens OX=9606 GN=RPS21 PE=1 SV=1	FALSE	46	4	6	4	1	83	9.1	8.5	18.28	4
FALSE	Master Protein	Q99547	M-phase phosphoprotein 6 OS=Homo sapiens OX=9606 GN=MPHOSPH6 PE=1 SV=2	FALSE	41	6	7	6	1	160	19	5.2	18.27	6
FALSE	Master Protein	P49711	Transcriptional repressor CTCF OS=Homo sapiens OX=9606 GN=CTCF PE=1 SV=1	FALSE	8	4	7	4	1	727	82.7	6.96	18.13	4
FALSE	Master Protein	Q96GQ7	Probable ATP-dependent RNA helicase DDX27 OS=Homo sapiens OX=9606 GN=DDX27 PE=1 SV=2	FALSE	15	7	7	7	1	796	89.8	9.28	18.05	7
FALSE	Master Protein	P60866	40S ribosomal protein S20 OS=Homo sapiens OX=9606 GN=RPS20 PE=1 SV=1	FALSE	57	6	7	6	1	119	13.4	9.94	17.98	6
FALSE	Master Protein	Q9BY44	Eukaryotic translation initiation factor 2A OS=Homo sapiens OX=9606 GN=EIF2A PE=1 SV=3	FALSE	15	6	7	6	1	585	64.9	8.87	17.97	6
FALSE	Master Protein	P62805	Histone H4 OS=Homo sapiens OX=9606 GN=HIST1H4A PE=1 SV=2	FALSE	59	6	7	6	1	103	11.4	11.36	17.89	6
FALSE	Master Protein	Q8TDD1	ATP-dependent RNA helicase DDX54 OS=Homo sapiens OX=9606 GN=DDX54 PE=1 SV=2	FALSE	13	7	7	7	1	881	98.5	10.02	17.86	7
FALSE	Master Protein	O15347	High mobility group protein B3 OS=Homo sapiens OX=9606 GN=HMGB3 PE=1 SV=4	FALSE	17	3	5	3	1	200	23	8.37	17.72	3
FALSE	Master Protein	P82663	28S ribosomal protein S25, mitochondrial OS=Homo sapiens OX=9606 GN=MRPS25 PE=1 SV=1	FALSE	53	6	7	6	1	173	20.1	8.82	17.65	6
FALSE	Master Protein	Q8WWY3	U4/U6 small nuclear ribonucleoprotein Prp31 OS=Homo sapiens OX=9606 GN=PRPF31 PE=1 SV=2	FALSE	16	5	7	5	1	499	55.4	5.78	17.64	5
FALSE	Master Protein	Q8N1G4	Leucine-rich repeat-containing protein 47 OS=Homo sapiens OX=9606 GN=LRRC47 PE=1 SV=1	FALSE	10	4	7	4	1	583	63.4	8.28	17.64	4
FALSE	Master Protein	Q8WXF1	Paraspeckle component 1 OS=Homo sapiens OX=9606 GN=PSPC1 PE=1 SV=1	FALSE	18	5	7	5	1	523	58.7	6.67	17.56	5
FALSE	Master Protein	Q15393	Splicing factor 3B subunit 3 OS=Homo sapiens OX=9606 GN=SF3B3 PE=1 SV=4	FALSE	7	6	7	6	1	1217	135.5	5.26	17.55	6
FALSE	Master Protein	P14868	Aspartate--tRNA ligase, cytoplasmic OS=Homo sapiens OX=9606 GN=DARS PE=1 SV=2	FALSE	18	6	6	6	1	501	57.1	6.55	17.34	6
FALSE	Master Protein	P12236	ADP/ATP translocase 3 OS=Homo sapiens OX=9606 GN=SLC25A6 PE=1 SV=4	FALSE	24	5	7	2	1	298	32.8	9.74	17.29	5
FALSE	Master Protein	Q9Y3B2	Exosome complex component CSL4 OS=Homo sapiens OX=9606 GN=EXOSC1 PE=1 SV=1	FALSE	43	6	7	6	1	195	21.4	8.24	17.18	6
FALSE	Master Protein	P82650	28S ribosomal protein S22, mitochondrial OS=Homo sapiens OX=9606 GN=MRPS22 PE=1 SV=1	FALSE	18	5	6	5	1	360	41.3	7.9	17.15	5
FALSE	Master Protein	P29692	Elongation factor 1-delta OS=Homo sapiens OX=9606 GN=EEF1D PE=1 SV=5	FALSE	31	5	6	5	1	281	31.1	5.01	17.08	5
FALSE	Master Protein	Q13243	Serine/arginine-rich splicing factor 5 OS=Homo sapiens OX=9606 GN=SRSF5 PE=1 SV=1	FALSE	27	5	6	5	1	272	31.2	11.59	17.04	5
FALSE	Master Protein	Q14978	Nucleolar and coiled-body phosphoprotein 1 OS=Homo sapiens OX=9606 GN=NOLC1 PE=1 SV=2	FALSE	12	5	6	5	1	699	73.6	9.47	16.99	5
FALSE	Master Protein	P84090	Enhancer of rudimentary homolog OS=Homo sapiens OX=9606 GN=ERH PE=1 SV=1	FALSE	33	3	7	3	1	104	12.3	5.92	16.89	3
FALSE	Master Protein	Q9NVU7	Protein SDA1 homolog OS=Homo sapiens OX=9606 GN=SDAD1 PE=1 SV=3	FALSE	8	4	6	4	1	687	79.8	9.25	16.87	4
FALSE	Master Protein	Q96CT7	Coiled-coil domain-containing protein 124 OS=Homo sapiens OX=9606 GN=CCDC124 PE=1 SV=1	FALSE	25	5	6	5	1	223	25.8	9.54	16.84	5
FALSE	Master Protein	P38935	DNA-binding protein SMUBP-2 OS=Homo sapiens OX=9606 GN=IGHMBP2 PE=1 SV=3	FALSE	10	5	6	5	1	993	109.1	8.97	16.54	5
FALSE	Master Protein	Q9GZL7	Ribosome biogenesis protein WDR12 OS=Homo sapiens OX=9606 GN=WDR12 PE=1 SV=2	FALSE	22	4	5	4	1	423	47.7	5.9	16.37	4
FALSE	Master Protein	Q5T3I0	G patch domain-containing protein 4 OS=Homo sapiens OX=9606 GN=GPATCH4 PE=1 SV=2	FALSE	17	4	6	4	1	446	50.4	9.63	16.2	4
FALSE	Master Protein	Q5VYS8	Terminal uridylyltransferase 7 OS=Homo sapiens OX=9606 GN=TUT7 PE=1 SV=1	FALSE	7	6	6	6	1	1495	171.1	6.83	16.14	6
FALSE	Master Protein	O43684	Mitotic checkpoint protein BUB3 OS=Homo sapiens OX=9606 GN=BUB3 PE=1 SV=1	FALSE	16	3	5	3	1	328	37.1	6.84	16.11	3
FALSE	Master Protein	Q9Y3Y2	Chromatin target of PRMT1 protein OS=Homo sapiens OX=9606 GN=CHTOP PE=1 SV=2	FALSE	30	5	6	5	1	248	26.4	12.23	15.86	5
FALSE	Master Protein	Q96EY4	Translation machinery-associated protein 16 OS=Homo sapiens OX=9606 GN=TMA16 PE=1 SV=2	FALSE	30	6	6	6	1	203	23.8	9.26	15.78	6
FALSE	Master Protein	P29372	DNA-3-methyladenine glycosylase OS=Homo sapiens OX=9606 GN=MPG PE=1 SV=3	FALSE	18	4	6	4	1	298	32.8	9.57	15.78	4
FALSE	Master Protein	Q9H4L4	Sentrin-specific protease 3 OS=Homo sapiens OX=9606 GN=SENP3 PE=1 SV=2	FALSE	17	6	6	6	1	574	65	8.56	15.75	6
FALSE	Master Protein	Q13242	Serine/arginine-rich splicing factor 9 OS=Homo sapiens OX=9606 GN=SRSF9 PE=1 SV=1	FALSE	39	5	6	5	1	221	25.5	8.65	15.58	5
FALSE	Master Protein	Q86UK7	E3 ubiquitin-protein ligase ZNF598 OS=Homo sapiens OX=9606 GN=ZNF598 PE=1 SV=1	FALSE	10	6	6	6	1	904	98.6	8.4	15.49	6
FALSE	Master Protein	E9PAV3	Nascent polypeptide-associated complex subunit alpha, muscle-specific form OS=Homo sapiens OX=9606 GN=NACA PE=1 SV=1	FALSE	4	6	6	6	1	2078	205.3	9.58	15.49	6
FALSE	Master Protein	Q2TAY7	WD40 repeat-containing protein SMU1 OS=Homo sapiens OX=9606 GN=SMU1 PE=1 SV=2	FALSE	13	5	6	5	1	513	57.5	7.18	15.46	5
FALSE	Master Protein	Q9HC36	rRNA methyltransferase 3, mitochondrial OS=Homo sapiens OX=9606 GN=MRM3 PE=1 SV=2	FALSE	19	4	6	4	1	420	47	8.73	15.44	4
FALSE	Master Protein	Q7L2J0	7SK snRNA methylphosphate capping enzyme OS=Homo sapiens OX=9606 GN=MEPCE PE=1 SV=1	FALSE	13	5	5	5	1	689	74.3	9.57	15.42	5
FALSE	Master Protein	P41252	Isoleucine--tRNA ligase, cytoplasmic OS=Homo sapiens OX=9606 GN=IARS PE=1 SV=2	FALSE	7	7	7	7	1	1262	144.4	6.15	15.33	7
FALSE	Master Protein	Q13084	39S ribosomal protein L28, mitochondrial OS=Homo sapiens OX=9606 GN=MRPL28 PE=1 SV=4	FALSE	26	3	5	3	1	256	30.1	8.29	15.33	3
FALSE	Master Protein	P49458	Signal recognition particle 9 kDa protein OS=Homo sapiens OX=9606 GN=SRP9 PE=1 SV=2	FALSE	37	4	5	4	1	86	10.1	7.97	15.25	4
FALSE	Master Protein	Q96B26	Exosome complex component RRP43 OS=Homo sapiens OX=9606 GN=EXOSC8 PE=1 SV=1	FALSE	24	4	6	4	1	276	30	5.3	15.21	4
FALSE	Master Protein	P17480	Nucleolar transcription factor 1 OS=Homo sapiens OX=9606 GN=UBTF PE=1 SV=1	FALSE	11	5	5	5	1	764	89.4	5.81	15.09	5
FALSE	Master Protein	O15371	Eukaryotic translation initiation factor 3 subunit D OS=Homo sapiens OX=9606 GN=EIF3D PE=1 SV=1	FALSE	16	5	6	5	1	548	63.9	6.05	15.06	5
FALSE	Master Protein	Q01844	RNA-binding protein EWS OS=Homo sapiens OX=9606 GN=EWSR1 PE=1 SV=1	FALSE	14	4	5	4	1	656	68.4	9.33	15.01	4
FALSE	Master Protein	P78406	mRNA export factor OS=Homo sapiens OX=9606 GN=RAE1 PE=1 SV=1	FALSE	14	3	5	3	1	368	40.9	7.83	15	3
FALSE	Master Protein	Q9H2W6	39S ribosomal protein L46, mitochondrial OS=Homo sapiens OX=9606 GN=MRPL46 PE=1 SV=1	FALSE	21	2	4	2	1	279	31.7	7.05	14.93	2
FALSE	Master Protein	Q9NRX1	RNA-binding protein PNO1 OS=Homo sapiens OX=9606 GN=PNO1 PE=1 SV=1	FALSE	27	5	5	5	1	252	27.9	9.73	14.59	5
FALSE	Master Protein	Q8WVM0	Dimethyladenosine transferase 1, mitochondrial OS=Homo sapiens OX=9606 GN=TFB1M PE=1 SV=1	FALSE	24	4	5	4	1	346	39.5	9.26	14.59	4
FALSE	Master Protein	Q99729	Heterogeneous nuclear ribonucleoprotein A/B OS=Homo sapiens OX=9606 GN=HNRNPAB PE=1 SV=2	FALSE	17	4	6	3	1	332	36.2	8.21	14.57	4
FALSE	Master Protein	P50579	Methionine aminopeptidase 2 OS=Homo sapiens OX=9606 GN=METAP2 PE=1 SV=1	FALSE	19	5	5	5	1	478	52.9	5.82	14.55	5
FALSE	Master Protein	Q9UN81	LINE-1 retrotransposable element ORF1 protein OS=Homo sapiens OX=9606 GN=L1RE1 PE=1 SV=1	FALSE	20	5	5	5	1	338	40	9.51	14.48	5
FALSE	Master Protein	P42677	40S ribosomal protein S27 OS=Homo sapiens OX=9606 GN=RPS27 PE=1 SV=3	FALSE	39	4	6	2	1	84	9.5	9.45	14.36	4
FALSE	Master Protein	P09661	U2 small nuclear ribonucleoprotein A' OS=Homo sapiens OX=9606 GN=SNRPA1 PE=1 SV=2	FALSE	36	4	5	4	1	255	28.4	8.62	14.36	4
FALSE	Master Protein	Q9BQ75	Protein CMSS1 OS=Homo sapiens OX=9606 GN=CMSS1 PE=1 SV=2	FALSE	20	5	6	5	1	279	31.9	9.19	14.33	5
FALSE	Master Protein	Q14241	Elongin-A OS=Homo sapiens OX=9606 GN=ELOA PE=1 SV=2	FALSE	12	5	6	5	1	798	89.9	9.57	14.22	5
FALSE	Master Protein	P60891	Ribose-phosphate pyrophosphokinase 1 OS=Homo sapiens OX=9606 GN=PRPS1 PE=1 SV=2	FALSE	22	4	5	4	1	318	34.8	6.98	14.14	4
FALSE	Master Protein	P50990	T-complex protein 1 subunit theta OS=Homo sapiens OX=9606 GN=CCT8 PE=1 SV=4	FALSE	15	5	5	5	1	548	59.6	5.6	14.1	5
FALSE	Master Protein	Q9P031	Thyroid transcription factor 1-associated protein 26 OS=Homo sapiens OX=9606 GN=CCDC59 PE=1 SV=2	FALSE	19	3	5	3	1	241	28.7	9.88	14.05	3
FALSE	Master Protein	P62899	60S ribosomal protein L31 OS=Homo sapiens OX=9606 GN=RPL31 PE=1 SV=1	FALSE	49	6	6	6	1	125	14.5	10.54	14.03	6
FALSE	Master Protein	O75818	Ribonuclease P protein subunit p40 OS=Homo sapiens OX=9606 GN=RPP40 PE=1 SV=3	FALSE	22	4	5	4	1	363	41.8	6.67	13.9	4
FALSE	Master Protein	Q01081	Splicing factor U2AF 35 kDa subunit OS=Homo sapiens OX=9606 GN=U2AF1 PE=1 SV=3	FALSE	13	2	5	2	1	240	27.9	8.81	13.86	2
FALSE	Master Protein	P62249	40S ribosomal protein S16 OS=Homo sapiens OX=9606 GN=RPS16 PE=1 SV=2	FALSE	25	4	5	4	1	146	16.4	10.21	13.82	4
FALSE	Master Protein	Q9BXJ9	N-alpha-acetyltransferase 15, NatA auxiliary subunit OS=Homo sapiens OX=9606 GN=NAA15 PE=1 SV=1	FALSE	10	5	5	5	1	866	101.2	7.42	13.82	5
FALSE	Master Protein	P09132	Signal recognition particle 19 kDa protein OS=Homo sapiens OX=9606 GN=SRP19 PE=1 SV=3	FALSE	39	3	5	3	1	144	16.1	9.85	13.74	3
FALSE	Master Protein	Q14980	Nuclear mitotic apparatus protein 1 OS=Homo sapiens OX=9606 GN=NUMA1 PE=1 SV=2	FALSE	4	5	6	5	1	2115	238.1	5.78	13.58	5
FALSE	Master Protein	Q9BRT6	Protein LLP homolog OS=Homo sapiens OX=9606 GN=LLPH PE=1 SV=1	FALSE	33	3	4	3	1	129	15.2	10.37	13.4	3
FALSE	Master Protein	Q96GM8	Target of EGR1 protein 1 OS=Homo sapiens OX=9606 GN=TOE1 PE=1 SV=1	FALSE	10	2	4	2	1	510	56.5	7.18	13.39	2
FALSE	Master Protein	O75330	Hyaluronan mediated motility receptor OS=Homo sapiens OX=9606 GN=HMMR PE=1 SV=2	FALSE	7	2	3	2	1	724	84	5.83	13.36	2
FALSE	Master Protein	O43159	Ribosomal RNA-processing protein 8 OS=Homo sapiens OX=9606 GN=RRP8 PE=1 SV=2	FALSE	17	5	5	5	1	456	50.7	9.42	13.31	5
FALSE	Master Protein	Q6P2Q9	Pre-mRNA-processing-splicing factor 8 OS=Homo sapiens OX=9606 GN=PRPF8 PE=1 SV=2	FALSE	4	5	5	5	1	2335	273.4	8.84	13.19	5
FALSE	Master Protein	Q7Z7K6	Centromere protein V OS=Homo sapiens OX=9606 GN=CENPV PE=1 SV=1	FALSE	20	4	5	4	1	275	29.9	9.73	13.17	4
FALSE	Master Protein	Q9BVQ7	Spermatogenesis-associated protein 5-like protein 1 OS=Homo sapiens OX=9606 GN=SPATA5L1 PE=1 SV=2	FALSE	9	5	5	5	1	753	80.7	8.09	13.11	5
FALSE	Master Protein	Q6NW34	Nucleolus and neural progenitor protein OS=Homo sapiens OX=9606 GN=NEPRO PE=1 SV=3	FALSE	7	3	5	3	1	567	64.5	9.74	13.07	3
FALSE	Master Protein	Q9P287	BRCA2 and CDKN1A-interacting protein OS=Homo sapiens OX=9606 GN=BCCIP PE=1 SV=1	FALSE	20	3	4	3	1	314	36	4.61	13.06	3
FALSE	Master Protein	Q9NUL7	Probable ATP-dependent RNA helicase DDX28 OS=Homo sapiens OX=9606 GN=DDX28 PE=1 SV=2	FALSE	13	3	4	3	1	540	59.5	10.42	13.02	3
FALSE	Master Protein	O15160	DNA-directed RNA polymerases I and III subunit RPAC1 OS=Homo sapiens OX=9606 GN=POLR1C PE=1 SV=1	FALSE	14	3	5	3	1	346	39.2	5.5	12.95	3
FALSE	Master Protein	Q96T37	RNA-binding protein 15 OS=Homo sapiens OX=9606 GN=RBM15 PE=1 SV=2	FALSE	7	4	5	4	1	977	107.1	10.08	12.91	4
FALSE	Master Protein	Q9UII4	E3 ISG15--protein ligase HERC5 OS=Homo sapiens OX=9606 GN=HERC5 PE=1 SV=2	FALSE	5	4	4	4	1	1024	116.8	7.65	12.88	4
FALSE	Master Protein	Q8WU90	Zinc finger CCCH domain-containing protein 15 OS=Homo sapiens OX=9606 GN=ZC3H15 PE=1 SV=1	FALSE	12	4	5	4	1	426	48.6	5.31	12.85	4
FALSE	Master Protein	Q5BKZ1	DBIRD complex subunit ZNF326 OS=Homo sapiens OX=9606 GN=ZNF326 PE=1 SV=2	FALSE	8	3	5	3	1	582	65.6	5.15	12.79	3
FALSE	Master Protein	Q13895	Bystin OS=Homo sapiens OX=9606 GN=BYSL PE=1 SV=3	FALSE	10	3	5	3	1	437	49.6	8.12	12.76	3
FALSE	Master Protein	P54577	Tyrosine--tRNA ligase, cytoplasmic OS=Homo sapiens OX=9606 GN=YARS PE=1 SV=4	FALSE	17	4	4	4	1	528	59.1	7.05	12.73	4
FALSE	Master Protein	Q13573	SNW domain-containing protein 1 OS=Homo sapiens OX=9606 GN=SNW1 PE=1 SV=1	FALSE	14	4	5	4	1	536	61.5	9.52	12.72	4
FALSE	Master Protein	Q9NVN8	Guanine nucleotide-binding protein-like 3-like protein OS=Homo sapiens OX=9606 GN=GNL3L PE=1 SV=1	FALSE	12	5	5	5	1	582	65.5	8.44	12.71	5
FALSE	Master Protein	Q9H9Y6	DNA-directed RNA polymerase I subunit RPA2 OS=Homo sapiens OX=9606 GN=POLR1B PE=1 SV=2	FALSE	8	5	5	5	1	1135	128.1	7.83	12.71	5
FALSE	Master Protein	Q9BYX4	Interferon-induced helicase C domain-containing protein 1 OS=Homo sapiens OX=9606 GN=IFIH1 PE=1 SV=3	FALSE	3	1	4	1	1	1025	116.6	5.52	12.61	1
FALSE	Master Protein	Q14011	Cold-inducible RNA-binding protein OS=Homo sapiens OX=9606 GN=CIRBP PE=1 SV=1	FALSE	33	3	4	3	1	172	18.6	9.51	12.54	3
FALSE	Master Protein	Q9Y3B9	RRP15-like protein OS=Homo sapiens OX=9606 GN=RRP15 PE=1 SV=2	FALSE	8	4	5	4	1	282	31.5	5.52	12.32	4
FALSE	Master Protein	Q9NZB2	Constitutive coactivator of PPAR-gamma-like protein 1 OS=Homo sapiens OX=9606 GN=FAM120A PE=1 SV=2	FALSE	6	4	5	4	1	1118	121.8	8.88	12.28	4
FALSE	Master Protein	Q9H2U1	ATP-dependent RNA helicase DHX36 OS=Homo sapiens OX=9606 GN=DHX36 PE=1 SV=2	FALSE	6	4	5	3	1	1008	114.7	7.68	12.26	4
FALSE	Master Protein	Q9Y2P8	RNA 3'-terminal phosphate cyclase-like protein OS=Homo sapiens OX=9606 GN=RCL1 PE=1 SV=3	FALSE	15	4	5	4	1	373	40.8	9.26	12.25	4
FALSE	Master Protein	Q15014	Mortality factor 4-like protein 2 OS=Homo sapiens OX=9606 GN=MORF4L2 PE=1 SV=1	FALSE	12	2	4	2	1	288	32.3	9.72	12.1	2
FALSE	Master Protein	Q9NR56	Muscleblind-like protein 1 OS=Homo sapiens OX=9606 GN=MBNL1 PE=1 SV=2	FALSE	21	4	4	4	1	388	41.8	8.9	12.1	4
FALSE	Master Protein	Q8NCD3	Holliday junction recognition protein OS=Homo sapiens OX=9606 GN=HJURP PE=1 SV=2	FALSE	12	5	5	5	1	748	83.5	9.31	12.07	5
FALSE	Master Protein	Q9BYN8	28S ribosomal protein S26, mitochondrial OS=Homo sapiens OX=9606 GN=MRPS26 PE=1 SV=1	FALSE	13	3	4	3	1	205	24.2	10.39	12.03	3
FALSE	Master Protein	Q96HS1	Serine/threonine-protein phosphatase PGAM5, mitochondrial OS=Homo sapiens OX=9606 GN=PGAM5 PE=1 SV=2	FALSE	22	4	4	4	1	289	32	8.68	11.97	4
FALSE	Master Protein	P56270	Myc-associated zinc finger protein OS=Homo sapiens OX=9606 GN=MAZ PE=1 SV=1	FALSE	8	3	4	3	1	477	48.6	8.95	11.96	3
FALSE	Master Protein	Q8N5P1	Zinc finger CCCH domain-containing protein 8 OS=Homo sapiens OX=9606 GN=ZC3H8 PE=1 SV=2	FALSE	22	3	4	3	1	291	33.6	8.28	11.81	3
FALSE	Master Protein	Q9UJV9	Probable ATP-dependent RNA helicase DDX41 OS=Homo sapiens OX=9606 GN=DDX41 PE=1 SV=2	FALSE	9	4	4	4	1	622	69.8	6.84	11.68	4
FALSE	Master Protein	P60842	Eukaryotic initiation factor 4A-I OS=Homo sapiens OX=9606 GN=EIF4A1 PE=1 SV=1	FALSE	12	3	4	2	1	406	46.1	5.48	11.62	3
FALSE	Master Protein	Q9NU22	Midasin OS=Homo sapiens OX=9606 GN=MDN1 PE=1 SV=2	FALSE	2	4	4	4	1	5596	632.4	5.68	11.61	4
FALSE	Master Protein	P11388	DNA topoisomerase 2-alpha OS=Homo sapiens OX=9606 GN=TOP2A PE=1 SV=3	FALSE	4	3	4	3	1	1531	174.3	8.72	11.49	3
FALSE	Master Protein	Q49A26	Putative oxidoreductase GLYR1 OS=Homo sapiens OX=9606 GN=GLYR1 PE=1 SV=3	FALSE	10	3	4	3	1	553	60.5	9.17	11.46	3
FALSE	Master Protein	Q9P1U0	DNA-directed RNA polymerase I subunit RPA12 OS=Homo sapiens OX=9606 GN=ZNRD1 PE=2 SV=1	FALSE	37	2	3	2	1	126	13.9	5.06	11.31	2
FALSE	Master Protein	Q9BVJ6	U3 small nucleolar RNA-associated protein 14 homolog A OS=Homo sapiens OX=9606 GN=UTP14A PE=1 SV=1	FALSE	7	4	4	2	1	771	87.9	7.87	10.99	4
FALSE	Master Protein	Q6UB35	Monofunctional C1-tetrahydrofolate synthase, mitochondrial OS=Homo sapiens OX=9606 GN=MTHFD1L PE=1 SV=1	FALSE	6	4	4	4	1	978	105.7	8.06	10.99	4
FALSE	Master Protein	P62633	Cellular nucleic acid-binding protein OS=Homo sapiens OX=9606 GN=CNBP PE=1 SV=1	FALSE	29	4	4	4	1	177	19.5	7.71	10.92	4
FALSE	Master Protein	Q9NY12	H/ACA ribonucleoprotein complex subunit 1 OS=Homo sapiens OX=9606 GN=GAR1 PE=1 SV=1	FALSE	14	2	4	2	1	217	22.3	10.92	10.87	2
FALSE	Master Protein	P12081	Histidine--tRNA ligase, cytoplasmic OS=Homo sapiens OX=9606 GN=HARS PE=1 SV=2	FALSE	12	4	4	3	1	509	57.4	5.88	10.87	4
FALSE	Master Protein	Q12874	Splicing factor 3A subunit 3 OS=Homo sapiens OX=9606 GN=SF3A3 PE=1 SV=1	FALSE	12	3	4	3	1	501	58.8	5.38	10.85	3
FALSE	Master Protein	Q13428	Treacle protein OS=Homo sapiens OX=9606 GN=TCOF1 PE=1 SV=3	FALSE	5	4	5	4	1	1488	152	9.04	10.83	4
FALSE	Master Protein	P24534	Elongation factor 1-beta OS=Homo sapiens OX=9606 GN=EEF1B2 PE=1 SV=3	FALSE	16	2	3	2	1	225	24.7	4.67	10.76	2
FALSE	Master Protein	Q96DI7	U5 small nuclear ribonucleoprotein 40 kDa protein OS=Homo sapiens OX=9606 GN=SNRNP40 PE=1 SV=1	FALSE	23	3	3	3	1	357	39.3	8.1	10.69	3
FALSE	Master Protein	B5ME19	Eukaryotic translation initiation factor 3 subunit C-like protein OS=Homo sapiens OX=9606 GN=EIF3CL PE=3 SV=1	FALSE	5	3	4	3	1	914	105.4	5.64	10.69	3
FALSE	Master Protein	P08579	U2 small nuclear ribonucleoprotein B'' OS=Homo sapiens OX=9606 GN=SNRPB2 PE=1 SV=1	FALSE	14	2	3	2	1	225	25.5	9.72	10.66	2
FALSE	Master Protein	P17096	High mobility group protein HMG-I/HMG-Y OS=Homo sapiens OX=9606 GN=HMGA1 PE=1 SV=3	FALSE	23	1	3	1	1	107	11.7	10.32	10.57	1
FALSE	Master Protein	Q92615	La-related protein 4B OS=Homo sapiens OX=9606 GN=LARP4B PE=1 SV=3	FALSE	7	3	4	3	1	738	80.5	6.92	10.56	3
FALSE	Master Protein	O14602	Eukaryotic translation initiation factor 1A, Y-chromosomal OS=Homo sapiens OX=9606 GN=EIF1AY PE=1 SV=4	FALSE	50	4	4	4	1	144	16.4	5.24	10.34	4
FALSE	Master Protein	Q9BSC4	Nucleolar protein 10 OS=Homo sapiens OX=9606 GN=NOL10 PE=1 SV=1	FALSE	11	3	3	3	1	688	80.3	8.46	10.33	3
FALSE	Master Protein	P82930	28S ribosomal protein S34, mitochondrial OS=Homo sapiens OX=9606 GN=MRPS34 PE=1 SV=2	FALSE	27	4	4	4	1	218	25.6	9.98	10.27	4
FALSE	Master Protein	Q12904	Aminoacyl tRNA synthase complex-interacting multifunctional protein 1 OS=Homo sapiens OX=9606 GN=AIMP1 PE=1 SV=2	FALSE	15	3	4	3	1	312	34.3	8.43	10.25	3
FALSE	Master Protein	A0A075B6S2	Immunoglobulin kappa variable 2D-29 OS=Homo sapiens OX=9606 GN=IGKV2D-29 PE=3 SV=1	FALSE	17	2	4	2	1	120	13.1	7.12	10.24	2
FALSE	Master Protein	Q6Y7W6	GRB10-interacting GYF protein 2 OS=Homo sapiens OX=9606 GN=GIGYF2 PE=1 SV=1	FALSE	5	4	4	4	1	1299	150	5.54	10.23	4
FALSE	Master Protein	P62316	Small nuclear ribonucleoprotein Sm D2 OS=Homo sapiens OX=9606 GN=SNRPD2 PE=1 SV=1	FALSE	31	2	3	2	1	118	13.5	9.91	10.23	2
FALSE	Master Protein	Q9UHA3	Probable ribosome biogenesis protein RLP24 OS=Homo sapiens OX=9606 GN=RSL24D1 PE=1 SV=1	FALSE	21	3	4	3	1	163	19.6	9.98	10.12	3
FALSE	Master Protein	Q9H6F5	Coiled-coil domain-containing protein 86 OS=Homo sapiens OX=9606 GN=CCDC86 PE=1 SV=1	FALSE	9	4	4	4	1	360	40.2	10.33	10.05	4
FALSE	Master Protein	Q9H5H4	Zinc finger protein 768 OS=Homo sapiens OX=9606 GN=ZNF768 PE=1 SV=2	FALSE	12	4	4	4	1	540	60.2	7.97	9.86	4
FALSE	Master Protein	Q13247	Serine/arginine-rich splicing factor 6 OS=Homo sapiens OX=9606 GN=SRSF6 PE=1 SV=2	FALSE	4	1	3	1	1	344	39.6	11.43	9.84	1
FALSE	Master Protein	Q9BRD0	BUD13 homolog OS=Homo sapiens OX=9606 GN=BUD13 PE=1 SV=1	FALSE	11	4	4	4	1	619	70.5	9.86	9.78	4
FALSE	Master Protein	Q9UJA5	tRNA (adenine(58)-N(1))-methyltransferase non-catalytic subunit TRM6 OS=Homo sapiens OX=9606 GN=TRMT6 PE=1 SV=1	FALSE	13	4	4	4	1	497	55.8	7.55	9.76	4
FALSE	Master Protein	Q96MX3	Zinc finger protein 48 OS=Homo sapiens OX=9606 GN=ZNF48 PE=1 SV=2	FALSE	9	3	3	3	1	618	67.8	9.36	9.76	3
FALSE	Master Protein	P62314	Small nuclear ribonucleoprotein Sm D1 OS=Homo sapiens OX=9606 GN=SNRPD1 PE=1 SV=1	FALSE	29	2	3	2	1	119	13.3	11.56	9.73	2
FALSE	Master Protein	O95758	Polypyrimidine tract-binding protein 3 OS=Homo sapiens OX=9606 GN=PTBP3 PE=1 SV=2	FALSE	9	3	4	2	1	552	59.7	9.04	9.66	3
FALSE	Master Protein	Q5VWQ0	Lysine-specific demethylase 9 OS=Homo sapiens OX=9606 GN=RSBN1 PE=1 SV=2	FALSE	6	3	3	3	1	802	90	8.6	9.62	3
FALSE	Master Protein	Q8IV48	3'-5' exoribonuclease 1 OS=Homo sapiens OX=9606 GN=ERI1 PE=1 SV=3	FALSE	8	2	4	2	1	349	40	6.7	9.58	2
FALSE	Master Protein	P62826	GTP-binding nuclear protein Ran OS=Homo sapiens OX=9606 GN=RAN PE=1 SV=3	FALSE	19	3	4	3	1	216	24.4	7.49	9.5	3
FALSE	Master Protein	O60524	Nuclear export mediator factor NEMF OS=Homo sapiens OX=9606 GN=NEMF PE=1 SV=4	FALSE	3	3	4	3	1	1076	122.9	6.35	9.49	3
FALSE	Master Protein	P49207	60S ribosomal protein L34 OS=Homo sapiens OX=9606 GN=RPL34 PE=1 SV=3	FALSE	10	2	4	2	1	117	13.3	11.47	9.44	2
FALSE	Master Protein	P63241	Eukaryotic translation initiation factor 5A-1 OS=Homo sapiens OX=9606 GN=EIF5A PE=1 SV=2	FALSE	19	2	3	2	1	154	16.8	5.24	9.38	2
FALSE	Master Protein	Q15369	Elongin-C OS=Homo sapiens OX=9606 GN=ELOC PE=1 SV=1	FALSE	29	2	3	2	1	112	12.5	4.78	9.28	2
FALSE	Master Protein	Q99986	Serine/threonine-protein kinase VRK1 OS=Homo sapiens OX=9606 GN=VRK1 PE=1 SV=1	FALSE	8	2	3	2	1	396	45.4	8.91	9.19	2
FALSE	Master Protein	Q15717	ELAV-like protein 1 OS=Homo sapiens OX=9606 GN=ELAVL1 PE=1 SV=2	FALSE	20	4	4	4	1	326	36.1	9.17	9.12	4
FALSE	Master Protein	Q9UHX1	Poly(U)-binding-splicing factor PUF60 OS=Homo sapiens OX=9606 GN=PUF60 PE=1 SV=1	FALSE	12	3	3	3	1	559	59.8	5.29	9.11	3
FALSE	Master Protein	O60287	Nucleolar pre-ribosomal-associated protein 1 OS=Homo sapiens OX=9606 GN=URB1 PE=1 SV=4	FALSE	3	3	3	3	1	2271	254.2	6.47	9.05	3
FALSE	Master Protein	P62995	Transformer-2 protein homolog beta OS=Homo sapiens OX=9606 GN=TRA2B PE=1 SV=1	FALSE	13	3	4	3	1	288	33.6	11.25	9.02	3
FALSE	Master Protein	P82979	SAP domain-containing ribonucleoprotein OS=Homo sapiens OX=9606 GN=SARNP PE=1 SV=3	FALSE	15	3	4	3	1	210	23.7	6.42	9.01	3
FALSE	Master Protein	Q86U38	Nucleolar protein 9 OS=Homo sapiens OX=9606 GN=NOP9 PE=1 SV=1	FALSE	7	3	3	3	1	636	69.4	7.28	8.93	3
FALSE	Master Protein	Q09028	Histone-binding protein RBBP4 OS=Homo sapiens OX=9606 GN=RBBP4 PE=1 SV=3	FALSE	8	2	3	2	1	425	47.6	4.89	8.91	2
FALSE	Master Protein	P48643	T-complex protein 1 subunit epsilon OS=Homo sapiens OX=9606 GN=CCT5 PE=1 SV=1	FALSE	13	3	3	3	1	541	59.6	5.66	8.89	3
FALSE	Master Protein	Q71DI3	Histone H3.2 OS=Homo sapiens OX=9606 GN=HIST2H3A PE=1 SV=3	FALSE	24	1	2	1	1	136	15.4	11.27	8.89	1
FALSE	Master Protein	Q9H7V2	Synapse differentiation-inducing gene protein 1 OS=Homo sapiens OX=9606 GN=SYNDIG1 PE=1 SV=1	FALSE	14	1	3	1	1	258	28.5	4.88	8.86	1
FALSE	Master Protein	Q13724	Mannosyl-oligosaccharide glucosidase OS=Homo sapiens OX=9606 GN=MOGS PE=1 SV=5	FALSE	6	2	3	2	1	837	91.9	8.9	8.85	2
FALSE	Master Protein	Q71UM5	40S ribosomal protein S27-like OS=Homo sapiens OX=9606 GN=RPS27L PE=1 SV=3	FALSE	40	3	4	1	1	84	9.5	9.45	8.82	3
FALSE	Master Protein	Q9H4Z2	Zinc finger protein 335 OS=Homo sapiens OX=9606 GN=ZNF335 PE=1 SV=1	FALSE	5	2	3	2	1	1342	144.8	6.42	8.77	2
FALSE	Master Protein	Q8NDT2	Putative RNA-binding protein 15B OS=Homo sapiens OX=9606 GN=RBM15B PE=1 SV=3	FALSE	5	3	3	3	1	890	97.1	9.85	8.77	3
FALSE	Master Protein	Q9HCK5	Protein argonaute-4 OS=Homo sapiens OX=9606 GN=AGO4 PE=1 SV=2	FALSE	3	2	3	2	1	861	97	9.06	8.74	2
FALSE	Master Protein	Q7Z6E9	E3 ubiquitin-protein ligase RBBP6 OS=Homo sapiens OX=9606 GN=RBBP6 PE=1 SV=1	FALSE	4	3	3	3	1	1792	201.4	9.64	8.66	3
FALSE	Master Protein	P30419	Glycylpeptide N-tetradecanoyltransferase 1 OS=Homo sapiens OX=9606 GN=NMT1 PE=1 SV=2	FALSE	8	2	3	2	1	496	56.8	7.8	8.66	2
FALSE	Master Protein	Q9NV31	U3 small nucleolar ribonucleoprotein protein IMP3 OS=Homo sapiens OX=9606 GN=IMP3 PE=1 SV=1	FALSE	17	2	3	2	1	184	21.8	9.5	8.65	2
FALSE	Master Protein	Q96K58	Zinc finger protein 668 OS=Homo sapiens OX=9606 GN=ZNF668 PE=1 SV=3	FALSE	9	3	3	3	1	619	67.8	8.9	8.58	3
FALSE	Master Protein	Q05519	Serine/arginine-rich splicing factor 11 OS=Homo sapiens OX=9606 GN=SRSF11 PE=1 SV=1	FALSE	18	3	3	3	1	484	53.5	10.52	8.56	3
FALSE	Master Protein	O60869	Endothelial differentiation-related factor 1 OS=Homo sapiens OX=9606 GN=EDF1 PE=1 SV=1	FALSE	19	2	3	2	1	148	16.4	9.95	8.54	2
FALSE	Master Protein	O00458	Interferon-related developmental regulator 1 OS=Homo sapiens OX=9606 GN=IFRD1 PE=1 SV=4	FALSE	7	2	3	2	1	451	50.2	7.18	8.39	2
FALSE	Master Protein	Q15459	Splicing factor 3A subunit 1 OS=Homo sapiens OX=9606 GN=SF3A1 PE=1 SV=1	FALSE	5	3	3	3	1	793	88.8	5.22	8.35	3
FALSE	Master Protein	P62304	Small nuclear ribonucleoprotein E OS=Homo sapiens OX=9606 GN=SNRPE PE=1 SV=1	FALSE	52	3	3	3	1	92	10.8	9.44	8.35	3
FALSE	Master Protein	Q9NRW3	DNA dC->dU-editing enzyme APOBEC-3C OS=Homo sapiens OX=9606 GN=APOBEC3C PE=1 SV=2	FALSE	22	2	3	2	1	190	22.8	7.59	8.32	2
FALSE	Master Protein	Q9Y6V7	Probable ATP-dependent RNA helicase DDX49 OS=Homo sapiens OX=9606 GN=DDX49 PE=1 SV=1	FALSE	10	3	3	3	1	483	54.2	9.06	8.32	3
FALSE	Master Protein	Q9BX40	Protein LSM14 homolog B OS=Homo sapiens OX=9606 GN=LSM14B PE=1 SV=1	FALSE	10	2	3	2	1	385	42	9.69	8.15	2
FALSE	Master Protein	Q9ULW0	Targeting protein for Xklp2 OS=Homo sapiens OX=9606 GN=TPX2 PE=1 SV=2	FALSE	5	3	3	3	1	747	85.6	9.23	8.02	3
FALSE	Master Protein	Q5TAP6	U3 small nucleolar RNA-associated protein 14 homolog C OS=Homo sapiens OX=9606 GN=UTP14C PE=1 SV=1	FALSE	4	3	3	1	1	766	87.1	7.15	7.91	3
FALSE	Master Protein	Q6DKI1	60S ribosomal protein L7-like 1 OS=Homo sapiens OX=9606 GN=RPL7L1 PE=1 SV=1	FALSE	18	3	3	3	1	246	28.6	10.51	7.9	3
FALSE	Master Protein	Q8WXX5	DnaJ homolog subfamily C member 9 OS=Homo sapiens OX=9606 GN=DNAJC9 PE=1 SV=1	FALSE	17	3	3	3	1	260	29.9	5.73	7.89	3
FALSE	Master Protein	Q9Y2R5	28S ribosomal protein S17, mitochondrial OS=Homo sapiens OX=9606 GN=MRPS17 PE=1 SV=1	FALSE	46	3	3	3	1	130	14.5	9.85	7.86	3
FALSE	Master Protein	Q86XZ4	Spermatogenesis-associated serine-rich protein 2 OS=Homo sapiens OX=9606 GN=SPATS2 PE=1 SV=1	FALSE	10	3	3	3	1	545	59.5	8.9	7.86	3
FALSE	Master Protein	O75817	Ribonuclease P protein subunit p20 OS=Homo sapiens OX=9606 GN=POP7 PE=1 SV=2	FALSE	31	3	3	3	1	140	15.6	8.94	7.81	3
FALSE	Master Protein	P24666	Low molecular weight phosphotyrosine protein phosphatase OS=Homo sapiens OX=9606 GN=ACP1 PE=1 SV=3	FALSE	25	3	3	3	1	158	18	6.74	7.75	3
FALSE	Master Protein	Q8IVF2	Protein AHNAK2 OS=Homo sapiens OX=9606 GN=AHNAK2 PE=1 SV=2	FALSE	2	3	3	3	1	5795	616.2	5.36	7.71	3
FALSE	Master Protein	Q9NUQ6	SPATS2-like protein OS=Homo sapiens OX=9606 GN=SPATS2L PE=1 SV=2	FALSE	3	1	2	1	1	558	61.7	9.64	7.67	1
FALSE	Master Protein	P49411	Elongation factor Tu, mitochondrial OS=Homo sapiens OX=9606 GN=TUFM PE=1 SV=2	FALSE	10	3	3	3	1	452	49.5	7.61	7.64	3
FALSE	Master Protein	O75369	Filamin-B OS=Homo sapiens OX=9606 GN=FLNB PE=1 SV=2	FALSE	2	2	3	2	1	2602	278	5.73	7.61	2
FALSE	Master Protein	P09429	High mobility group protein B1 OS=Homo sapiens OX=9606 GN=HMGB1 PE=1 SV=3	FALSE	13	2	3	1	1	215	24.9	5.74	7.58	2
FALSE	Master Protein	O15479	Melanoma-associated antigen B2 OS=Homo sapiens OX=9606 GN=MAGEB2 PE=1 SV=3	FALSE	7	3	3	3	1	319	35.3	8.76	7.55	3
FALSE	Master Protein	Q12797	Aspartyl/asparaginyl beta-hydroxylase OS=Homo sapiens OX=9606 GN=ASPH PE=1 SV=3	FALSE	6	3	3	3	1	758	85.8	5.01	7.54	3
FALSE	Master Protein	Q00059	Transcription factor A, mitochondrial OS=Homo sapiens OX=9606 GN=TFAM PE=1 SV=1	FALSE	9	2	3	2	1	246	29.1	9.72	7.53	2
FALSE	Master Protein	Q9BRP8	Partner of Y14 and mago OS=Homo sapiens OX=9606 GN=PYM1 PE=1 SV=1	FALSE	32	3	3	3	1	204	22.6	9.45	7.5	3
FALSE	Master Protein	Q71F23	Centromere protein U OS=Homo sapiens OX=9606 GN=CENPU PE=1 SV=1	FALSE	15	3	3	3	1	418	47.5	9.13	7.49	3
FALSE	Master Protein	P0DMU9	Cancer/testis antigen family 45 member A10 OS=Homo sapiens OX=9606 GN=CT45A10 PE=1 SV=1	FALSE	24	2	2	2	1	189	21.1	9.55	7.46	2
FALSE	Master Protein	Q9NWH9	SAFB-like transcription modulator OS=Homo sapiens OX=9606 GN=SLTM PE=1 SV=2	FALSE	3	2	3	2	1	1034	117.1	7.87	7.44	2
FALSE	Master Protein	Q96BK5	PIN2/TERF1-interacting telomerase inhibitor 1 OS=Homo sapiens OX=9606 GN=PINX1 PE=1 SV=2	FALSE	14	3	3	3	1	328	37	9.6	7.42	3
FALSE	Master Protein	O75937	DnaJ homolog subfamily C member 8 OS=Homo sapiens OX=9606 GN=DNAJC8 PE=1 SV=2	FALSE	12	1	2	1	1	253	29.8	9.06	7.41	1
FALSE	Master Protein	Q9Y230	RuvB-like 2 OS=Homo sapiens OX=9606 GN=RUVBL2 PE=1 SV=3	FALSE	9	3	3	3	1	463	51.1	5.64	7.36	3
FALSE	Master Protein	Q6DD87	Zinc finger protein 787 OS=Homo sapiens OX=9606 GN=ZNF787 PE=1 SV=4	FALSE	21	3	3	3	1	382	40.4	7.96	7.19	3
FALSE	Master Protein	P63167	Dynein light chain 1, cytoplasmic OS=Homo sapiens OX=9606 GN=DYNLL1 PE=1 SV=1	FALSE	25	1	2	1	1	89	10.4	7.4	7.17	1
FALSE	Master Protein	Q92922	SWI/SNF complex subunit SMARCC1 OS=Homo sapiens OX=9606 GN=SMARCC1 PE=1 SV=3	FALSE	4	3	3	3	1	1105	122.8	5.76	7.15	3
FALSE	Master Protein	Q9H8V3	Protein ECT2 OS=Homo sapiens OX=9606 GN=ECT2 PE=1 SV=4	FALSE	4	3	3	3	1	914	103.4	7.71	7.13	3
FALSE	Master Protein	P21333	Filamin-A OS=Homo sapiens OX=9606 GN=FLNA PE=1 SV=4	FALSE	2	3	3	3	1	2647	280.6	6.06	7.09	3
FALSE	Master Protein	P02748	Complement component C9 OS=Homo sapiens OX=9606 GN=C9 PE=1 SV=2	FALSE	4	3	3	3	1	559	63.1	5.59	7.08	3
FALSE	Master Protein	P27816	Microtubule-associated protein 4 OS=Homo sapiens OX=9606 GN=MAP4 PE=1 SV=3	FALSE	5	3	3	3	1	1152	120.9	5.43	7.08	3
FALSE	Master Protein	Q96PV6	Leukocyte receptor cluster member 8 OS=Homo sapiens OX=9606 GN=LENG8 PE=1 SV=3	FALSE	3	1	2	1	1	800	88.1	9.11	7.08	1
FALSE	Master Protein	P35659	Protein DEK OS=Homo sapiens OX=9606 GN=DEK PE=1 SV=1	FALSE	10	3	3	3	1	375	42.6	8.56	7.08	3
FALSE	Master Protein	Q9UPA5	Protein bassoon OS=Homo sapiens OX=9606 GN=BSN PE=1 SV=4	FALSE	1	1	2	1	1	3926	416.2	7.55	7.03	1
FALSE	Master Protein	Q92608	Dedicator of cytokinesis protein 2 OS=Homo sapiens OX=9606 GN=DOCK2 PE=1 SV=2	FALSE	3	2	2	2	1	1830	211.8	6.87	7.01	2
FALSE	Master Protein	Q07065	Cytoskeleton-associated protein 4 OS=Homo sapiens OX=9606 GN=CKAP4 PE=1 SV=2	FALSE	8	3	3	3	1	602	66	5.92	6.95	3
FALSE	Master Protein	O14994	Synapsin-3 OS=Homo sapiens OX=9606 GN=SYN3 PE=1 SV=2	FALSE	6	1	2	1	1	580	63.3	9.39	6.92	1
FALSE	Master Protein	Q9C0A1	Zinc finger homeobox protein 2 OS=Homo sapiens OX=9606 GN=ZFHX2 PE=2 SV=3	FALSE	2	1	2	1	1	2572	274	5.88	6.9	1
FALSE	Master Protein	P49590	Probable histidine--tRNA ligase, mitochondrial OS=Homo sapiens OX=9606 GN=HARS2 PE=1 SV=1	FALSE	8	3	3	2	1	506	56.9	8.24	6.87	3
FALSE	Master Protein	Q8NDF8	Non-canonical poly(A) RNA polymerase PAPD5 OS=Homo sapiens OX=9606 GN=TENT4B PE=1 SV=2	FALSE	8	3	3	3	1	572	63.2	8.98	6.86	3
FALSE	Master Protein	Q9UGY1	Nucleolar protein 12 OS=Homo sapiens OX=9606 GN=NOL12 PE=1 SV=1	FALSE	10	1	2	1	1	213	24.6	10.23	6.82	1
FALSE	Master Protein	Q15637	Splicing factor 1 OS=Homo sapiens OX=9606 GN=SF1 PE=1 SV=4	FALSE	10	3	3	3	1	639	68.3	8.98	6.8	3
FALSE	Master Protein	Q9NQ29	Putative RNA-binding protein Luc7-like 1 OS=Homo sapiens OX=9606 GN=LUC7L PE=1 SV=1	FALSE	7	2	3	2	1	371	43.7	9.92	6.72	2
FALSE	Master Protein	O94905	Erlin-2 OS=Homo sapiens OX=9606 GN=ERLIN2 PE=1 SV=1	FALSE	14	3	3	3	1	339	37.8	5.62	6.72	3
FALSE	Master Protein	Q13442	28 kDa heat- and acid-stable phosphoprotein OS=Homo sapiens OX=9606 GN=PDAP1 PE=1 SV=1	FALSE	14	3	3	3	1	181	20.6	8.87	6.71	3
FALSE	Master Protein	Q96ME7	Zinc finger protein 512 OS=Homo sapiens OX=9606 GN=ZNF512 PE=1 SV=2	FALSE	8	2	2	2	1	567	64.6	9.76	6.7	2
FALSE	Master Protein	Q9H0U9	Testis-specific Y-encoded-like protein 1 OS=Homo sapiens OX=9606 GN=TSPYL1 PE=1 SV=3	FALSE	9	2	2	2	1	437	49.2	5.45	6.65	2
FALSE	Master Protein	A6NM62	Leucine-rich repeat-containing protein 53 OS=Homo sapiens OX=9606 GN=LRRC53 PE=4 SV=2	FALSE	5	2	2	2	1	1247	140.7	7.91	6.65	2
FALSE	Master Protein	Q15572	TATA box-binding protein-associated factor RNA polymerase I subunit C OS=Homo sapiens OX=9606 GN=TAF1C PE=1 SV=2	FALSE	5	2	2	2	1	869	95.2	8.59	6.6	2
FALSE	Master Protein	Q96EK4	THAP domain-containing protein 11 OS=Homo sapiens OX=9606 GN=THAP11 PE=1 SV=2	FALSE	8	2	3	2	1	314	34.4	8.98	6.53	2
FALSE	Master Protein	Q9P016	Thymocyte nuclear protein 1 OS=Homo sapiens OX=9606 GN=THYN1 PE=1 SV=1	FALSE	10	1	2	1	1	225	25.7	9.25	6.5	1
FALSE	Master Protein	Q13155	Aminoacyl tRNA synthase complex-interacting multifunctional protein 2 OS=Homo sapiens OX=9606 GN=AIMP2 PE=1 SV=2	FALSE	13	2	2	2	1	320	35.3	8.22	6.5	2
FALSE	Master Protein	Q9NY61	Protein AATF OS=Homo sapiens OX=9606 GN=AATF PE=1 SV=1	FALSE	6	3	3	3	1	560	63.1	4.94	6.47	3
FALSE	Master Protein	Q8N5F7	NF-kappa-B-activating protein OS=Homo sapiens OX=9606 GN=NKAP PE=1 SV=1	FALSE	11	2	2	2	1	415	47.1	10.11	6.46	2
FALSE	Master Protein	Q9Y265	RuvB-like 1 OS=Homo sapiens OX=9606 GN=RUVBL1 PE=1 SV=1	FALSE	8	3	3	3	1	456	50.2	6.42	6.41	3
FALSE	Master Protein	Q9BYG4	Partitioning defective 6 homolog gamma OS=Homo sapiens OX=9606 GN=PARD6G PE=1 SV=1	FALSE	10	1	2	1	1	376	40.9	8.22	6.39	1
FALSE	Master Protein	Q9UKV3	Apoptotic chromatin condensation inducer in the nucleus OS=Homo sapiens OX=9606 GN=ACIN1 PE=1 SV=2	FALSE	2	2	3	2	1	1341	151.8	6.43	6.38	2
FALSE	Master Protein	Q9H3K6	BolA-like protein 2 OS=Homo sapiens OX=9606 GN=BOLA2 PE=1 SV=1	FALSE	41	2	2	2	1	86	10.1	6.52	6.36	2
FALSE	Master Protein	Q8IXM3	39S ribosomal protein L41, mitochondrial OS=Homo sapiens OX=9606 GN=MRPL41 PE=1 SV=1	FALSE	23	3	3	3	1	137	15.4	9.57	6.31	3
FALSE	Master Protein	Q99700	Ataxin-2 OS=Homo sapiens OX=9606 GN=ATXN2 PE=1 SV=2	FALSE	3	3	3	3	1	1313	140.2	9.57	6.3	3
FALSE	Master Protein	Q9Y676	28S ribosomal protein S18b, mitochondrial OS=Homo sapiens OX=9606 GN=MRPS18B PE=1 SV=1	FALSE	20	2	2	2	1	258	29.4	9.38	6.27	2
FALSE	Master Protein	Q15287	RNA-binding protein with serine-rich domain 1 OS=Homo sapiens OX=9606 GN=RNPS1 PE=1 SV=1	FALSE	10	2	2	2	1	305	34.2	11.84	6.26	2
FALSE	Master Protein	Q9UMY1	Nucleolar protein 7 OS=Homo sapiens OX=9606 GN=NOL7 PE=1 SV=2	FALSE	7	1	2	1	1	257	29.4	9.67	6.2	1
FALSE	Master Protein	Q07021	Complement component 1 Q subcomponent-binding protein, mitochondrial OS=Homo sapiens OX=9606 GN=C1QBP PE=1 SV=1	FALSE	10	1	2	1	1	282	31.3	4.84	6.2	1
FALSE	Master Protein	Q15651	High mobility group nucleosome-binding domain-containing protein 3 OS=Homo sapiens OX=9606 GN=HMGN3 PE=1 SV=2	FALSE	15	1	2	1	1	99	10.7	9.66	6.19	1
FALSE	Master Protein	Q9UKZ4	Teneurin-1 OS=Homo sapiens OX=9606 GN=TENM1 PE=1 SV=2	FALSE	1	1	2	1	1	2725	304.8	6.42	6.17	1
FALSE	Master Protein	P09012	U1 small nuclear ribonucleoprotein A OS=Homo sapiens OX=9606 GN=SNRPA PE=1 SV=3	FALSE	15	2	2	2	1	282	31.3	9.83	6.16	2
FALSE	Master Protein	P62861	40S ribosomal protein S30 OS=Homo sapiens OX=9606 GN=FAU PE=1 SV=1	FALSE	17	1	3	1	1	59	6.6	12.15	6.15	1
FALSE	Master Protein	Q9NSI2	Protein FAM207A OS=Homo sapiens OX=9606 GN=FAM207A PE=1 SV=2	FALSE	20	2	2	2	1	230	25.4	11.08	6.15	2
FALSE	Master Protein	Q6IPU0	Centromere protein P OS=Homo sapiens OX=9606 GN=CENPP PE=1 SV=1	FALSE	13	2	2	2	1	288	33.1	6.27	6.12	2
FALSE	Master Protein	Q8IWX8	Calcium homeostasis endoplasmic reticulum protein OS=Homo sapiens OX=9606 GN=CHERP PE=1 SV=3	FALSE	6	2	2	2	1	916	103.6	9.04	6.09	2
FALSE	Master Protein	Q3KQU3	MAP7 domain-containing protein 1 OS=Homo sapiens OX=9606 GN=MAP7D1 PE=1 SV=1	FALSE	4	2	2	2	1	841	92.8	10.11	6.08	2
FALSE	Master Protein	Q96QR8	Transcriptional activator protein Pur-beta OS=Homo sapiens OX=9606 GN=PURB PE=1 SV=3	FALSE	10	1	2	1	1	312	33.2	5.43	6.04	1
FALSE	Master Protein	Q969S3	Zinc finger protein 622 OS=Homo sapiens OX=9606 GN=ZNF622 PE=1 SV=1	FALSE	8	2	2	2	1	477	54.2	6.15	5.93	2
FALSE	Master Protein	O43175	D-3-phosphoglycerate dehydrogenase OS=Homo sapiens OX=9606 GN=PHGDH PE=1 SV=4	FALSE	6	2	2	2	1	533	56.6	6.71	5.92	2
FALSE	Master Protein	P60002	Transcription elongation factor 1 homolog OS=Homo sapiens OX=9606 GN=ELOF1 PE=1 SV=1	FALSE	22	1	2	1	1	83	9.5	8	5.91	1
FALSE	Master Protein	Q96Q06	Perilipin-4 OS=Homo sapiens OX=9606 GN=PLIN4 PE=1 SV=2	FALSE	2	1	2	1	1	1357	134.3	8.73	5.9	1
FALSE	Master Protein	Q9UGN5	Poly [ADP-ribose] polymerase 2 OS=Homo sapiens OX=9606 GN=PARP2 PE=1 SV=2	FALSE	5	2	2	2	1	583	66.2	8.88	5.89	2
FALSE	Master Protein	Q96FX7	tRNA (adenine(58)-N(1))-methyltransferase catalytic subunit TRMT61A OS=Homo sapiens OX=9606 GN=TRMT61A PE=1 SV=1	FALSE	13	2	2	2	1	289	31.4	7.36	5.83	2
FALSE	Master Protein	Q08426	Peroxisomal bifunctional enzyme OS=Homo sapiens OX=9606 GN=EHHADH PE=1 SV=3	FALSE	7	2	2	2	1	723	79.4	9.14	5.82	2
FALSE	Master Protein	O43447	Peptidyl-prolyl cis-trans isomerase H OS=Homo sapiens OX=9606 GN=PPIH PE=1 SV=1	FALSE	23	2	2	2	1	177	19.2	8.07	5.81	2
FALSE	Master Protein	P52815	39S ribosomal protein L12, mitochondrial OS=Homo sapiens OX=9606 GN=MRPL12 PE=1 SV=2	FALSE	23	2	2	2	1	198	21.3	8.87	5.81	2
FALSE	Master Protein	Q9NNW5	WD repeat-containing protein 6 OS=Homo sapiens OX=9606 GN=WDR6 PE=1 SV=1	FALSE	5	2	2	2	1	1121	121.6	6.87	5.8	2
FALSE	Master Protein	Q9BXS6	Nucleolar and spindle-associated protein 1 OS=Homo sapiens OX=9606 GN=NUSAP1 PE=1 SV=1	FALSE	7	2	2	2	1	441	49.4	9.91	5.79	2
FALSE	Master Protein	Q15208	Serine/threonine-protein kinase 38 OS=Homo sapiens OX=9606 GN=STK38 PE=1 SV=1	FALSE	9	2	2	2	1	465	54.2	7.15	5.78	2
FALSE	Master Protein	Q8N8A6	ATP-dependent RNA helicase DDX51 OS=Homo sapiens OX=9606 GN=DDX51 PE=1 SV=3	FALSE	6	2	2	2	1	666	72.4	8.16	5.78	2
FALSE	Master Protein	P49279	Natural resistance-associated macrophage protein 1 OS=Homo sapiens OX=9606 GN=SLC11A1 PE=2 SV=1	FALSE	6	1	2	1	1	550	59.8	7.66	5.76	1
FALSE	Master Protein	Q9P2D0	Inhibitor of Bruton tyrosine kinase OS=Homo sapiens OX=9606 GN=IBTK PE=1 SV=3	FALSE	5	3	3	3	1	1353	150.4	7.71	5.74	3
FALSE	Master Protein	Q9P015	39S ribosomal protein L15, mitochondrial OS=Homo sapiens OX=9606 GN=MRPL15 PE=1 SV=1	FALSE	10	2	2	2	1	296	33.4	10.01	5.68	2
FALSE	Master Protein	Q9NVE7	Pantothenate kinase 4 OS=Homo sapiens OX=9606 GN=PANK4 PE=1 SV=1	FALSE	2	1	2	1	1	773	85.9	6.28	5.6	1
FALSE	Master Protein	P21741	Midkine OS=Homo sapiens OX=9606 GN=MDK PE=1 SV=1	FALSE	26	2	2	2	1	143	15.6	9.79	5.6	2
FALSE	Master Protein	Q9H0H5	Rac GTPase-activating protein 1 OS=Homo sapiens OX=9606 GN=RACGAP1 PE=1 SV=1	FALSE	6	2	2	2	1	632	71	8.88	5.59	2
FALSE	Master Protein	Q7RTV0	PHD finger-like domain-containing protein 5A OS=Homo sapiens OX=9606 GN=PHF5A PE=1 SV=1	FALSE	26	2	2	2	1	110	12.4	8.41	5.58	2
FALSE	Master Protein	O60573	Eukaryotic translation initiation factor 4E type 2 OS=Homo sapiens OX=9606 GN=EIF4E2 PE=1 SV=1	FALSE	13	2	2	2	1	245	28.3	8.88	5.58	2
FALSE	Master Protein	P61960	Ubiquitin-fold modifier 1 OS=Homo sapiens OX=9606 GN=UFM1 PE=1 SV=1	FALSE	41	1	1	1	1	85	9.1	9.31	5.56	1
FALSE	Master Protein	Q86UY6	N-alpha-acetyltransferase 40 OS=Homo sapiens OX=9606 GN=NAA40 PE=1 SV=1	FALSE	12	2	2	2	1	237	27.2	7.39	5.53	2
FALSE	Master Protein	P05114	Non-histone chromosomal protein HMG-14 OS=Homo sapiens OX=9606 GN=HMGN1 PE=1 SV=3	FALSE	14	1	2	1	1	100	10.7	9.6	5.51	1
FALSE	Master Protein	O15417	Trinucleotide repeat-containing gene 18 protein OS=Homo sapiens OX=9606 GN=TNRC18 PE=1 SV=3	FALSE	1	1	2	1	1	2968	314.3	8.7	5.49	1
FALSE	Master Protein	Q96JA1	Leucine-rich repeats and immunoglobulin-like domains protein 1 OS=Homo sapiens OX=9606 GN=LRIG1 PE=1 SV=2	FALSE	6	2	3	2	1	1093	119	7.09	5.49	2
FALSE	Master Protein	O76050	E3 ubiquitin-protein ligase NEURL1 OS=Homo sapiens OX=9606 GN=NEURL1 PE=2 SV=1	FALSE	12	2	2	2	1	574	61.8	8.51	5.48	2
FALSE	Master Protein	O75940	Survival of motor neuron-related-splicing factor 30 OS=Homo sapiens OX=9606 GN=SMNDC1 PE=1 SV=1	FALSE	18	2	2	2	1	238	26.7	7.24	5.46	2
FALSE	Master Protein	P05204	Non-histone chromosomal protein HMG-17 OS=Homo sapiens OX=9606 GN=HMGN2 PE=1 SV=3	FALSE	17	1	2	1	1	90	9.4	9.99	5.46	1
FALSE	Master Protein	Q9Y5S9	RNA-binding protein 8A OS=Homo sapiens OX=9606 GN=RBM8A PE=1 SV=1	FALSE	11	1	2	1	1	174	19.9	5.72	5.43	1
FALSE	Master Protein	A6NKB5	Pecanex-like protein 2 OS=Homo sapiens OX=9606 GN=PCNX2 PE=2 SV=3	FALSE	1	1	2	1	1	2137	237.1	6.76	5.42	1
FALSE	Master Protein	Q12849	G-rich sequence factor 1 OS=Homo sapiens OX=9606 GN=GRSF1 PE=1 SV=3	FALSE	10	2	2	2	1	480	53.1	6.19	5.38	2
FALSE	Master Protein	Q16637	Survival motor neuron protein OS=Homo sapiens OX=9606 GN=SMN1 PE=1 SV=1	FALSE	6	1	2	1	1	294	31.8	6.55	5.38	1
FALSE	Master Protein	E9PRG8	Uncharacterized protein C11orf98 OS=Homo sapiens OX=9606 GN=C11orf98 PE=4 SV=1	FALSE	12	2	2	2	1	122	13.8	11.69	5.35	2
FALSE	Master Protein	Q76FK4	Nucleolar protein 8 OS=Homo sapiens OX=9606 GN=NOL8 PE=1 SV=1	FALSE	3	2	2	2	1	1167	131.5	7.09	5.29	2
FALSE	Master Protein	Q12789	General transcription factor 3C polypeptide 1 OS=Homo sapiens OX=9606 GN=GTF3C1 PE=1 SV=4	FALSE	2	2	2	2	1	2109	238.7	7.3	5.29	2
FALSE	Master Protein	O43704	Sulfotransferase family cytosolic 1B member 1 OS=Homo sapiens OX=9606 GN=SULT1B1 PE=1 SV=2	FALSE	20	2	2	2	1	296	34.9	7.06	5.24	2
FALSE	Master Protein	O43324	Eukaryotic translation elongation factor 1 epsilon-1 OS=Homo sapiens OX=9606 GN=EEF1E1 PE=1 SV=1	FALSE	23	2	2	2	1	174	19.8	8.54	5.24	2
FALSE	Master Protein	Q9BW19	Kinesin-like protein KIFC1 OS=Homo sapiens OX=9606 GN=KIFC1 PE=1 SV=2	FALSE	3	1	2	1	1	673	73.7	8.98	5.22	1
FALSE	Master Protein	O75131	Copine-3 OS=Homo sapiens OX=9606 GN=CPNE3 PE=1 SV=1	FALSE	6	2	2	2	1	537	60.1	5.85	5.21	2
FALSE	Master Protein	Q14669	E3 ubiquitin-protein ligase TRIP12 OS=Homo sapiens OX=9606 GN=TRIP12 PE=1 SV=1	FALSE	2	2	2	2	1	1992	220.3	8.48	5.16	2
FALSE	Master Protein	Q9P2K5	Myelin expression factor 2 OS=Homo sapiens OX=9606 GN=MYEF2 PE=1 SV=3	FALSE	6	2	2	2	1	600	64.1	8.75	5.1	2
FALSE	Master Protein	Q14152	Eukaryotic translation initiation factor 3 subunit A OS=Homo sapiens OX=9606 GN=EIF3A PE=1 SV=1	FALSE	2	2	2	2	1	1382	166.5	6.79	5.1	2
FALSE	Master Protein	Q9NUL3	Double-stranded RNA-binding protein Staufen homolog 2 OS=Homo sapiens OX=9606 GN=STAU2 PE=1 SV=2	FALSE	4	2	2	2	1	570	62.6	9.61	5.08	2
FALSE	Master Protein	P35606	Coatomer subunit beta' OS=Homo sapiens OX=9606 GN=COPB2 PE=1 SV=2	FALSE	4	2	2	2	1	906	102.4	5.27	5.08	2
FALSE	Master Protein	Q8TA86	Retinitis pigmentosa 9 protein OS=Homo sapiens OX=9606 GN=RP9 PE=1 SV=2	FALSE	9	2	2	2	1	221	26.1	9.79	5.07	2
FALSE	Master Protein	Q01130	Serine/arginine-rich splicing factor 2 OS=Homo sapiens OX=9606 GN=SRSF2 PE=1 SV=4	FALSE	11	2	2	1	1	221	25.5	11.85	5.06	2
FALSE	Master Protein	P49750	YLP motif-containing protein 1 OS=Homo sapiens OX=9606 GN=YLPM1 PE=1 SV=4	FALSE	2	2	2	2	1	2146	241.5	6.55	5.04	2
FALSE	Master Protein	O75400	Pre-mRNA-processing factor 40 homolog A OS=Homo sapiens OX=9606 GN=PRPF40A PE=1 SV=2	FALSE	2	1	2	1	1	957	108.7	7.56	5.04	1
FALSE	Master Protein	Q13838	Spliceosome RNA helicase DDX39B OS=Homo sapiens OX=9606 GN=DDX39B PE=1 SV=1	FALSE	7	2	2	2	1	428	49	5.67	4.99	2
FALSE	Master Protein	Q99417	c-Myc-binding protein OS=Homo sapiens OX=9606 GN=MYCBP PE=1 SV=3	FALSE	28	2	2	2	1	103	12	5.91	4.96	2
FALSE	Master Protein	Q6P087	Mitochondrial mRNA pseudouridine synthase RPUSD3 OS=Homo sapiens OX=9606 GN=RPUSD3 PE=1 SV=3	FALSE	7	2	2	2	1	351	38.4	10.32	4.95	2
FALSE	Master Protein	O60884	DnaJ homolog subfamily A member 2 OS=Homo sapiens OX=9606 GN=DNAJA2 PE=1 SV=1	FALSE	11	2	2	2	1	412	45.7	6.48	4.94	2
FALSE	Master Protein	Q9Y450	HBS1-like protein OS=Homo sapiens OX=9606 GN=HBS1L PE=1 SV=1	FALSE	9	3	3	3	1	684	75.4	6.61	4.89	3
FALSE	Master Protein	Q13405	39S ribosomal protein L49, mitochondrial OS=Homo sapiens OX=9606 GN=MRPL49 PE=1 SV=1	FALSE	16	2	2	2	1	166	19.2	9.45	4.88	2
FALSE	Master Protein	Q8NEF9	Serum response factor-binding protein 1 OS=Homo sapiens OX=9606 GN=SRFBP1 PE=1 SV=1	FALSE	3	1	2	1	1	429	48.6	9.58	4.87	1
FALSE	Master Protein	Q99755	Phosphatidylinositol 4-phosphate 5-kinase type-1 alpha OS=Homo sapiens OX=9606 GN=PIP5K1A PE=1 SV=1	FALSE	5	2	2	2	1	562	62.6	8.21	4.87	2
FALSE	Master Protein	Q8NFT6	Protein DBF4 homolog B OS=Homo sapiens OX=9606 GN=DBF4B PE=1 SV=1	FALSE	3	1	2	1	1	615	67.2	8.34	4.85	1
FALSE	Master Protein	Q6P2E9	Enhancer of mRNA-decapping protein 4 OS=Homo sapiens OX=9606 GN=EDC4 PE=1 SV=1	FALSE	2	2	2	2	1	1401	151.6	5.86	4.85	2
FALSE	Master Protein	O43818	U3 small nucleolar RNA-interacting protein 2 OS=Homo sapiens OX=9606 GN=RRP9 PE=1 SV=1	FALSE	6	2	2	2	1	475	51.8	7.85	4.84	2
FALSE	Master Protein	Q9BUR4	Telomerase Cajal body protein 1 OS=Homo sapiens OX=9606 GN=WRAP53 PE=1 SV=1	FALSE	8	2	2	2	1	548	59.3	4.58	4.77	2
FALSE	Master Protein	Q9BX10	GTP-binding protein 2 OS=Homo sapiens OX=9606 GN=GTPBP2 PE=1 SV=1	FALSE	3	1	2	1	1	602	65.7	8.05	4.74	1
FALSE	Master Protein	Q9UKM9	RNA-binding protein Raly OS=Homo sapiens OX=9606 GN=RALY PE=1 SV=1	FALSE	8	2	2	2	1	306	32.4	9.17	4.73	2
FALSE	Master Protein	Q9BZZ5	Apoptosis inhibitor 5 OS=Homo sapiens OX=9606 GN=API5 PE=1 SV=3	FALSE	4	2	2	2	1	524	59	7.34	4.73	2
FALSE	Master Protein	Q53GS9	U4/U6.U5 tri-snRNP-associated protein 2 OS=Homo sapiens OX=9606 GN=USP39 PE=1 SV=2	FALSE	7	2	2	2	1	565	65.3	8.91	4.7	2
FALSE	Master Protein	Q13427	Peptidyl-prolyl cis-trans isomerase G OS=Homo sapiens OX=9606 GN=PPIG PE=1 SV=2	FALSE	3	2	2	2	1	754	88.6	10.29	4.67	2
FALSE	Master Protein	Q8WUA4	General transcription factor 3C polypeptide 2 OS=Homo sapiens OX=9606 GN=GTF3C2 PE=1 SV=2	FALSE	5	2	2	2	1	911	100.6	7.31	4.67	2
FALSE	Master Protein	P23193	Transcription elongation factor A protein 1 OS=Homo sapiens OX=9606 GN=TCEA1 PE=1 SV=2	FALSE	10	2	2	2	1	301	33.9	8.38	4.65	2
FALSE	Master Protein	Q8WZ42	Titin OS=Homo sapiens OX=9606 GN=TTN PE=1 SV=4	FALSE	0	2	2	2	1	34350	3813.7	6.35	4.65	2
FALSE	Master Protein	P62875	DNA-directed RNA polymerases I, II, and III subunit RPABC5 OS=Homo sapiens OX=9606 GN=POLR2L PE=1 SV=1	FALSE	45	1	1	1	1	67	7.6	7.77	4.58	1
FALSE	Master Protein	Q9UPP1	Histone lysine demethylase PHF8 OS=Homo sapiens OX=9606 GN=PHF8 PE=1 SV=3	FALSE	2	2	2	2	1	1060	117.8	8.72	4.53	2
FALSE	Master Protein	Q9BRL6	Serine/arginine-rich splicing factor 8 OS=Homo sapiens OX=9606 GN=SRSF8 PE=1 SV=1	FALSE	9	2	2	1	1	282	32.3	11.72	4.5	2
FALSE	Master Protein	P42167	Lamina-associated polypeptide 2, isoforms beta/gamma OS=Homo sapiens OX=9606 GN=TMPO PE=1 SV=2	FALSE	7	2	2	1	1	454	50.6	9.38	4.49	2
FALSE	Master Protein	O15042	U2 snRNP-associated SURP motif-containing protein OS=Homo sapiens OX=9606 GN=U2SURP PE=1 SV=2	FALSE	3	2	2	2	1	1029	118.2	8.47	4.49	2
FALSE	Master Protein	Q96GA3	Protein LTV1 homolog OS=Homo sapiens OX=9606 GN=LTV1 PE=1 SV=1	FALSE	6	2	2	2	1	475	54.8	4.91	4.47	2
FALSE	Master Protein	Q8N3C0	Activating signal cointegrator 1 complex subunit 3 OS=Homo sapiens OX=9606 GN=ASCC3 PE=1 SV=3	FALSE	2	2	2	2	1	2202	251.3	7.09	4.47	2
FALSE	Master Protein	O75494	Serine/arginine-rich splicing factor 10 OS=Homo sapiens OX=9606 GN=SRSF10 PE=1 SV=1	FALSE	10	2	2	2	1	262	31.3	11.27	4.47	2
FALSE	Master Protein	P78344	Eukaryotic translation initiation factor 4 gamma 2 OS=Homo sapiens OX=9606 GN=EIF4G2 PE=1 SV=1	FALSE	3	1	1	1	1	907	102.3	7.14	4.43	1
FALSE	Master Protein	Q5VV67	Peroxisome proliferator-activated receptor gamma coactivator-related protein 1 OS=Homo sapiens OX=9606 GN=PPRC1 PE=1 SV=1	FALSE	1	1	1	1	1	1664	177.4	6.51	4.41	1
FALSE	Master Protein	O95625	Zinc finger and BTB domain-containing protein 11 OS=Homo sapiens OX=9606 GN=ZBTB11 PE=1 SV=2	FALSE	3	2	2	2	1	1053	119.3	8.66	4.3	2
FALSE	Master Protein	P31942	Heterogeneous nuclear ribonucleoprotein H3 OS=Homo sapiens OX=9606 GN=HNRNPH3 PE=1 SV=2	FALSE	9	2	2	2	1	346	36.9	6.87	4.29	2
FALSE	Master Protein	P17026	Zinc finger protein 22 OS=Homo sapiens OX=9606 GN=ZNF22 PE=1 SV=3	FALSE	11	2	2	2	1	224	25.9	10.04	4.28	2
FALSE	Master Protein	Q9Y5T5	Ubiquitin carboxyl-terminal hydrolase 16 OS=Homo sapiens OX=9606 GN=USP16 PE=1 SV=1	FALSE	4	2	2	2	1	823	93.5	6.93	4.27	2
FALSE	Master Protein	Q9Y3B7	39S ribosomal protein L11, mitochondrial OS=Homo sapiens OX=9606 GN=MRPL11 PE=1 SV=1	FALSE	10	2	2	2	1	192	20.7	9.91	4.27	2
FALSE	Master Protein	Q9UI30	Multifunctional methyltransferase subunit TRM112-like protein OS=Homo sapiens OX=9606 GN=TRMT112 PE=1 SV=1	FALSE	11	1	2	1	1	125	14.2	5.26	4.24	1
FALSE	Master Protein	Q8IX01	SURP and G-patch domain-containing protein 2 OS=Homo sapiens OX=9606 GN=SUGP2 PE=1 SV=2	FALSE	3	2	2	2	1	1082	120.1	7.28	4.24	2
FALSE	Master Protein	Q9HAN9	Nicotinamide/nicotinic acid mononucleotide adenylyltransferase 1 OS=Homo sapiens OX=9606 GN=NMNAT1 PE=1 SV=1	FALSE	13	2	2	2	1	279	31.9	8.87	4.23	2
FALSE	Master Protein	Q9ULW3	Activator of basal transcription 1 OS=Homo sapiens OX=9606 GN=ABT1 PE=1 SV=1	FALSE	11	2	2	2	1	272	31.1	9.88	4.22	2
FALSE	Master Protein	Q92945	Far upstream element-binding protein 2 OS=Homo sapiens OX=9606 GN=KHSRP PE=1 SV=4	FALSE	3	2	2	2	1	711	73.1	7.3	4.16	2
FALSE	Master Protein	Q0VDF9	Heat shock 70 kDa protein 14 OS=Homo sapiens OX=9606 GN=HSPA14 PE=1 SV=1	FALSE	6	1	1	1	1	509	54.8	5.59	4.15	1
FALSE	Master Protein	Q92974	Rho guanine nucleotide exchange factor 2 OS=Homo sapiens OX=9606 GN=ARHGEF2 PE=1 SV=4	FALSE	3	1	1	1	1	986	111.5	7.27	4.13	1
FALSE	Master Protein	P06576	ATP synthase subunit beta, mitochondrial OS=Homo sapiens OX=9606 GN=ATP5F1B PE=1 SV=3	FALSE	5	1	1	1	1	529	56.5	5.4	4.11	1
FALSE	Master Protein	O15399	Glutamate receptor ionotropic, NMDA 2D OS=Homo sapiens OX=9606 GN=GRIN2D PE=1 SV=2	FALSE	3	1	1	1	1	1336	143.7	8.35	4.1	1
FALSE	Master Protein	P62306	Small nuclear ribonucleoprotein F OS=Homo sapiens OX=9606 GN=SNRPF PE=1 SV=1	FALSE	24	2	2	2	1	86	9.7	4.67	4.09	2
FALSE	Master Protein	Q8N726	Tumor suppressor ARF OS=Homo sapiens OX=9606 GN=CDKN2A PE=1 SV=2	FALSE	14	1	1	1	1	132	13.9	12.41	4.08	1
FALSE	Master Protein	P42166	Lamina-associated polypeptide 2, isoform alpha OS=Homo sapiens OX=9606 GN=TMPO PE=1 SV=2	FALSE	4	2	2	1	1	694	75.4	7.66	4.07	2
FALSE	Master Protein	O60293	Zinc finger C3H1 domain-containing protein OS=Homo sapiens OX=9606 GN=ZFC3H1 PE=1 SV=3	FALSE	2	2	2	2	1	1989	226.2	8.13	4.05	2
FALSE	Master Protein	Q9Y2H9	Microtubule-associated serine/threonine-protein kinase 1 OS=Homo sapiens OX=9606 GN=MAST1 PE=1 SV=2	FALSE	2	1	1	1	1	1570	170.6	8.44	4.04	1
FALSE	Master Protein	P04406	Glyceraldehyde-3-phosphate dehydrogenase OS=Homo sapiens OX=9606 GN=GAPDH PE=1 SV=3	FALSE	7	1	1	1	1	335	36	8.46	3.94	1
FALSE	Master Protein	Q8IVS2	Malonyl-CoA-acyl carrier protein transacylase, mitochondrial OS=Homo sapiens OX=9606 GN=MCAT PE=1 SV=2	FALSE	6	1	1	1	1	390	42.9	8.72	3.93	1
FALSE	Master Protein	Q15370	Elongin-B OS=Homo sapiens OX=9606 GN=ELOB PE=1 SV=1	FALSE	31	1	1	1	1	118	13.1	4.88	3.91	1
FALSE	Master Protein	O43823	A-kinase anchor protein 8 OS=Homo sapiens OX=9606 GN=AKAP8 PE=1 SV=1	FALSE	5	1	1	1	1	692	76.1	5.15	3.87	1
FALSE	Master Protein	Q6NS38	DNA oxidative demethylase ALKBH2 OS=Homo sapiens OX=9606 GN=ALKBH2 PE=1 SV=1	FALSE	9	1	1	1	1	261	29.3	9.66	3.87	1
FALSE	Master Protein	Q9UK45	U6 snRNA-associated Sm-like protein LSm7 OS=Homo sapiens OX=9606 GN=LSM7 PE=1 SV=1	FALSE	30	1	1	1	1	103	11.6	5.27	3.87	1
FALSE	Master Protein	P23258	Tubulin gamma-1 chain OS=Homo sapiens OX=9606 GN=TUBG1 PE=1 SV=2	FALSE	4	1	1	1	1	451	51.1	6.14	3.79	1
FALSE	Master Protein	Q8TF66	Leucine-rich repeat-containing protein 15 OS=Homo sapiens OX=9606 GN=LRRC15 PE=2 SV=2	FALSE	7	1	1	1	1	581	64.3	6.71	3.69	1
FALSE	Master Protein	Q96C00	Zinc finger and BTB domain-containing protein 9 OS=Homo sapiens OX=9606 GN=ZBTB9 PE=1 SV=1	FALSE	9	1	1	1	1	473	50.6	6.76	3.68	1
FALSE	Master Protein	P19447	General transcription and DNA repair factor IIH helicase subunit XPB OS=Homo sapiens OX=9606 GN=ERCC3 PE=1 SV=1	FALSE	3	1	1	1	1	782	89.2	7.23	3.68	1
FALSE	Master Protein	Q92830	Histone acetyltransferase KAT2A OS=Homo sapiens OX=9606 GN=KAT2A PE=1 SV=3	FALSE	5	1	1	1	1	837	93.9	9.04	3.68	1
FALSE	Master Protein	O43837	Isocitrate dehydrogenase [NAD] subunit beta, mitochondrial OS=Homo sapiens OX=9606 GN=IDH3B PE=1 SV=2	FALSE	11	1	2	1	1	385	42.2	8.46	3.64	1
FALSE	Master Protein	Q96QU1	Protocadherin-15 OS=Homo sapiens OX=9606 GN=PCDH15 PE=1 SV=2	FALSE	2	1	1	1	1	1955	215.9	5.07	3.63	1
FALSE	Master Protein	Q13308	Inactive tyrosine-protein kinase 7 OS=Homo sapiens OX=9606 GN=PTK7 PE=1 SV=2	FALSE	3	1	1	1	1	1070	118.3	7.09	3.62	1
FALSE	Master Protein	P28223	5-hydroxytryptamine receptor 2A OS=Homo sapiens OX=9606 GN=HTR2A PE=1 SV=2	FALSE	9	1	2	1	1	471	52.6	7.66	3.61	1
FALSE	Master Protein	Q9Y383	Putative RNA-binding protein Luc7-like 2 OS=Homo sapiens OX=9606 GN=LUC7L2 PE=1 SV=2	FALSE	4	1	1	1	1	392	46.5	10.01	3.6	1
FALSE	Master Protein	Q9H6Y2	WD repeat-containing protein 55 OS=Homo sapiens OX=9606 GN=WDR55 PE=1 SV=2	FALSE	6	1	1	1	1	383	42	4.92	3.6	1
FALSE	Master Protein	Q9UBX5	Fibulin-5 OS=Homo sapiens OX=9606 GN=FBLN5 PE=1 SV=1	FALSE	7	1	1	1	1	448	50.1	4.73	3.57	1
FALSE	Master Protein	Q8N9H9	Uncharacterized protein C1orf127 OS=Homo sapiens OX=9606 GN=C1orf127 PE=2 SV=2	FALSE	6	1	1	1	1	656	69.7	5.43	3.54	1
FALSE	Master Protein	Q8N6Q1	Transmembrane and coiled-coil domain-containing protein 5A OS=Homo sapiens OX=9606 GN=TMCO5A PE=2 SV=2	FALSE	8	1	1	1	1	288	34.2	6.05	3.54	1
FALSE	Master Protein	Q9HBD1	Roquin-2 OS=Homo sapiens OX=9606 GN=RC3H2 PE=1 SV=2	FALSE	4	1	1	1	1	1191	131.6	6.89	3.53	1
FALSE	Master Protein	A6NE52	WD repeat-containing protein 97 OS=Homo sapiens OX=9606 GN=WDR97 PE=2 SV=2	FALSE	3	1	1	1	1	1622	180.2	7.61	3.49	1
FALSE	Master Protein	Q96I36	Cytochrome c oxidase assembly protein COX14 OS=Homo sapiens OX=9606 GN=COX14 PE=1 SV=1	FALSE	49	1	1	1	1	57	6.6	9.55	3.49	1
FALSE	Master Protein	Q6P6B7	Ankyrin repeat domain-containing protein 16 OS=Homo sapiens OX=9606 GN=ANKRD16 PE=1 SV=1	FALSE	9	1	1	1	1	361	39.3	7.25	3.48	1
FALSE	Master Protein	Q9NQG6	Mitochondrial dynamics protein MID51 OS=Homo sapiens OX=9606 GN=MIEF1 PE=1 SV=1	FALSE	7	1	1	1	1	463	51.3	7.64	3.48	1
FALSE	Master Protein	O75879	Glutamyl-tRNA(Gln) amidotransferase subunit B, mitochondrial OS=Homo sapiens OX=9606 GN=GATB PE=1 SV=1	FALSE	8	1	1	1	1	557	61.8	8.63	3.45	1
FALSE	Master Protein	Q9H4I3	TraB domain-containing protein OS=Homo sapiens OX=9606 GN=TRABD PE=1 SV=1	FALSE	11	1	1	1	1	376	42.3	8	3.44	1
FALSE	Master Protein	P08571	Monocyte differentiation antigen CD14 OS=Homo sapiens OX=9606 GN=CD14 PE=1 SV=2	FALSE	11	1	1	1	1	375	40.1	6.23	3.42	1
FALSE	Master Protein	P31689	DnaJ homolog subfamily A member 1 OS=Homo sapiens OX=9606 GN=DNAJA1 PE=1 SV=2	FALSE	6	1	1	1	1	397	44.8	7.08	3.41	1
FALSE	Master Protein	Q15427	Splicing factor 3B subunit 4 OS=Homo sapiens OX=9606 GN=SF3B4 PE=1 SV=1	FALSE	9	1	1	1	1	424	44.4	8.56	3.4	1
FALSE	Master Protein	Q9H4L5	Oxysterol-binding protein-related protein 3 OS=Homo sapiens OX=9606 GN=OSBPL3 PE=1 SV=1	FALSE	4	1	1	1	1	887	101.2	6.87	3.38	1
FALSE	Master Protein	Q9UEG4	Zinc finger protein 629 OS=Homo sapiens OX=9606 GN=ZNF629 PE=1 SV=2	FALSE	2	1	1	1	1	869	96.6	7.93	3.38	1
FALSE	Master Protein	Q01638	Interleukin-1 receptor-like 1 OS=Homo sapiens OX=9606 GN=IL1RL1 PE=1 SV=4	FALSE	6	1	1	1	1	556	63.3	8.35	3.37	1
FALSE	Master Protein	O75909	Cyclin-K OS=Homo sapiens OX=9606 GN=CCNK PE=1 SV=2	FALSE	4	1	1	1	1	580	64.2	8.41	3.35	1
FALSE	Master Protein	Q9NUQ3	Gamma-taxilin OS=Homo sapiens OX=9606 GN=TXLNG PE=1 SV=2	FALSE	4	1	1	1	1	528	60.5	7.52	3.35	1
FALSE	Master Protein	O95271	Tankyrase-1 OS=Homo sapiens OX=9606 GN=TNKS PE=1 SV=2	FALSE	3	1	1	1	1	1327	142	7.05	3.34	1
FALSE	Master Protein	O75061	Putative tyrosine-protein phosphatase auxilin OS=Homo sapiens OX=9606 GN=DNAJC6 PE=1 SV=3	FALSE	3	1	1	1	1	913	99.9	7.25	3.34	1
FALSE	Master Protein	Q8N567	Zinc finger CCHC domain-containing protein 9 OS=Homo sapiens OX=9606 GN=ZCCHC9 PE=1 SV=2	FALSE	9	1	1	1	1	271	30.5	9.17	3.33	1
FALSE	Master Protein	Q8TCN5	Zinc finger protein 507 OS=Homo sapiens OX=9606 GN=ZNF507 PE=1 SV=2	FALSE	4	1	2	1	1	953	105.7	5.72	3.32	1
FALSE	Master Protein	Q7Z3G6	Prickle-like protein 2 OS=Homo sapiens OX=9606 GN=PRICKLE2 PE=1 SV=2	FALSE	4	1	2	1	1	844	95.6	7.36	3.31	1
FALSE	Master Protein	E7EW31	Proline-rich basic protein 1 OS=Homo sapiens OX=9606 GN=PROB1 PE=2 SV=2	FALSE	3	1	1	1	1	1015	106.9	9.63	3.31	1
FALSE	Master Protein	Q96C86	m7GpppX diphosphatase OS=Homo sapiens OX=9606 GN=DCPS PE=1 SV=2	FALSE	9	1	1	1	1	337	38.6	6.38	3.31	1
FALSE	Master Protein	Q16540	39S ribosomal protein L23, mitochondrial OS=Homo sapiens OX=9606 GN=MRPL23 PE=1 SV=1	FALSE	14	1	1	1	1	153	17.8	9.69	3.31	1
FALSE	Master Protein	P27930	Interleukin-1 receptor type 2 OS=Homo sapiens OX=9606 GN=IL1R2 PE=1 SV=1	FALSE	11	1	1	1	1	398	45.4	7.9	3.3	1
FALSE	Master Protein	Q86WX3	Active regulator of SIRT1 OS=Homo sapiens OX=9606 GN=RPS19BP1 PE=1 SV=1	FALSE	15	1	1	1	1	136	15.4	10.74	3.3	1
FALSE	Master Protein	Q8N2Q7	Neuroligin-1 OS=Homo sapiens OX=9606 GN=NLGN1 PE=1 SV=2	FALSE	3	1	1	1	1	840	93.8	6.24	3.28	1
FALSE	Master Protein	Q9H6R0	ATP-dependent RNA helicase DHX33 OS=Homo sapiens OX=9606 GN=DHX33 PE=1 SV=2	FALSE	2	1	1	1	1	707	78.8	8.91	3.25	1
FALSE	Master Protein	O15020	Spectrin beta chain, non-erythrocytic 2 OS=Homo sapiens OX=9606 GN=SPTBN2 PE=1 SV=3	FALSE	2	1	1	1	1	2390	271.2	6.11	3.25	1
FALSE	Master Protein	Q9H2K0	Translation initiation factor IF-3, mitochondrial OS=Homo sapiens OX=9606 GN=MTIF3 PE=1 SV=4	FALSE	6	1	1	1	1	278	31.7	9.69	3.24	1
FALSE	Master Protein	Q9NS62	Thrombospondin type-1 domain-containing protein 1 OS=Homo sapiens OX=9606 GN=THSD1 PE=2 SV=1	FALSE	3	1	1	1	1	852	94.5	8.02	3.23	1
FALSE	Master Protein	Q96BY7	Autophagy-related protein 2 homolog B OS=Homo sapiens OX=9606 GN=ATG2B PE=1 SV=5	FALSE	4	2	2	2	1	2078	232.6	5.76	3.23	2
FALSE	Master Protein	Q9NVE5	Ubiquitin carboxyl-terminal hydrolase 40 OS=Homo sapiens OX=9606 GN=USP40 PE=1 SV=3	FALSE	2	1	1	1	1	1235	140	5.67	3.21	1
FALSE	Master Protein	Q9UDV7	Zinc finger protein 282 OS=Homo sapiens OX=9606 GN=ZNF282 PE=1 SV=3	FALSE	2	1	1	1	1	671	74.2	5.9	3.21	1
FALSE	Master Protein	O14514	Adhesion G protein-coupled receptor B1 OS=Homo sapiens OX=9606 GN=ADGRB1 PE=1 SV=2	FALSE	2	1	1	1	1	1584	173.4	7.88	3.21	1
FALSE	Master Protein	Q5C9Z4	Nucleolar MIF4G domain-containing protein 1 OS=Homo sapiens OX=9606 GN=NOM1 PE=1 SV=1	FALSE	2	1	1	1	1	860	96.2	8.1	3.21	1
FALSE	Master Protein	Q9UKS6	Protein kinase C and casein kinase substrate in neurons protein 3 OS=Homo sapiens OX=9606 GN=PACSIN3 PE=1 SV=2	FALSE	4	1	1	1	1	424	48.5	6.18	3.21	1
FALSE	Master Protein	Q8TE04	Pantothenate kinase 1 OS=Homo sapiens OX=9606 GN=PANK1 PE=1 SV=2	FALSE	6	1	1	1	1	598	64.3	7.56	3.2	1
FALSE	Master Protein	Q9UHR4	Brain-specific angiogenesis inhibitor 1-associated protein 2-like protein 1 OS=Homo sapiens OX=9606 GN=BAIAP2L1 PE=1 SV=2	FALSE	6	1	2	1	1	511	56.8	8.68	3.19	1
FALSE	Master Protein	Q8IX03	Protein KIBRA OS=Homo sapiens OX=9606 GN=WWC1 PE=1 SV=1	FALSE	3	1	1	1	1	1113	125.2	5.85	3.18	1
FALSE	Master Protein	Q8TAE8	Growth arrest and DNA damage-inducible proteins-interacting protein 1 OS=Homo sapiens OX=9606 GN=GADD45GIP1 PE=1 SV=1	FALSE	18	1	1	1	1	222	25.4	10.02	3.18	1
FALSE	Master Protein	O00479	High mobility group nucleosome-binding domain-containing protein 4 OS=Homo sapiens OX=9606 GN=HMGN4 PE=1 SV=3	FALSE	17	1	1	1	1	90	9.5	10.48	3.18	1
FALSE	Master Protein	P25940	Collagen alpha-3(V) chain OS=Homo sapiens OX=9606 GN=COL5A3 PE=1 SV=3	FALSE	5	2	2	2	1	1745	172	6.87	3.18	2
FALSE	Master Protein	Q86Z23	Complement C1q-like protein 4 OS=Homo sapiens OX=9606 GN=C1QL4 PE=2 SV=1	FALSE	18	1	2	1	1	238	24.9	8.28	3.17	1
FALSE	Master Protein	P59044	NACHT, LRR and PYD domains-containing protein 6 OS=Homo sapiens OX=9606 GN=NLRP6 PE=1 SV=2	FALSE	4	1	1	1	1	892	98.7	8.07	3.17	1
FALSE	Master Protein	A6NJZ7	RIMS-binding protein 3C OS=Homo sapiens OX=9606 GN=RIMBP3C PE=1 SV=3	FALSE	2	1	1	1	1	1639	180.8	6.77	3.16	1
FALSE	Master Protein	O00750	Phosphatidylinositol 4-phosphate 3-kinase C2 domain-containing subunit beta OS=Homo sapiens OX=9606 GN=PIK3C2B PE=1 SV=2	FALSE	2	1	1	1	1	1634	184.7	7.3	3.16	1
FALSE	Master Protein	P06858	Lipoprotein lipase OS=Homo sapiens OX=9606 GN=LPL PE=1 SV=1	FALSE	8	1	1	1	1	475	53.1	8.15	3.16	1
FALSE	Master Protein	Q969Q4	ADP-ribosylation factor-like protein 11 OS=Homo sapiens OX=9606 GN=ARL11 PE=1 SV=1	FALSE	19	1	1	1	1	196	21.4	6.39	3.16	1
FALSE	Master Protein	Q9NR50	Translation initiation factor eIF-2B subunit gamma OS=Homo sapiens OX=9606 GN=EIF2B3 PE=1 SV=1	FALSE	5	1	1	1	1	452	50.2	6.47	3.15	1
FALSE	Master Protein	Q6ZMN7	PDZ domain-containing RING finger protein 4 OS=Homo sapiens OX=9606 GN=PDZRN4 PE=2 SV=3	FALSE	4	1	1	1	1	1036	117	5.87	3.15	1
FALSE	Master Protein	P50213	Isocitrate dehydrogenase [NAD] subunit alpha, mitochondrial OS=Homo sapiens OX=9606 GN=IDH3A PE=1 SV=1	FALSE	10	1	1	1	1	366	39.6	6.92	3.14	1
FALSE	Master Protein	Q9BZF1	Oxysterol-binding protein-related protein 8 OS=Homo sapiens OX=9606 GN=OSBPL8 PE=1 SV=3	FALSE	4	1	1	1	1	889	101.1	6.96	3.13	1
FALSE	Master Protein	A0PJK1	Sodium/glucose cotransporter 5 OS=Homo sapiens OX=9606 GN=SLC5A10 PE=1 SV=2	FALSE	5	1	1	1	1	596	64.3	7.61	3.12	1
FALSE	Master Protein	O14717	tRNA (cytosine(38)-C(5))-methyltransferase OS=Homo sapiens OX=9606 GN=TRDMT1 PE=1 SV=1	FALSE	9	1	1	1	1	391	44.6	6.09	3.12	1
FALSE	Master Protein	Q6NUM9	All-trans-retinol 13,14-reductase OS=Homo sapiens OX=9606 GN=RETSAT PE=1 SV=2	FALSE	6	1	3	1	1	610	66.8	8.28	3.11	1
FALSE	Master Protein	Q9Y240	C-type lectin domain family 11 member A OS=Homo sapiens OX=9606 GN=CLEC11A PE=1 SV=1	FALSE	7	1	1	1	1	323	35.7	5.16	3.11	1
FALSE	Master Protein	Q8WX93	Palladin OS=Homo sapiens OX=9606 GN=PALLD PE=1 SV=3	FALSE	1	1	1	1	1	1383	150.5	7.09	3.11	1
FALSE	Master Protein	P09001	39S ribosomal protein L3, mitochondrial OS=Homo sapiens OX=9606 GN=MRPL3 PE=1 SV=1	FALSE	9	1	1	1	1	348	38.6	9.48	3.11	1
FALSE	Master Protein	P45880	Voltage-dependent anion-selective channel protein 2 OS=Homo sapiens OX=9606 GN=VDAC2 PE=1 SV=2	FALSE	7	1	1	1	1	294	31.5	7.56	3.1	1
FALSE	Master Protein	P38398	Breast cancer type 1 susceptibility protein OS=Homo sapiens OX=9606 GN=BRCA1 PE=1 SV=2	FALSE	2	1	1	1	1	1863	207.6	5.41	3.1	1
FALSE	Master Protein	Q93009	Ubiquitin carboxyl-terminal hydrolase 7 OS=Homo sapiens OX=9606 GN=USP7 PE=1 SV=2	FALSE	2	1	1	1	1	1102	128.2	5.55	3.09	1
FALSE	Master Protein	P52333	Tyrosine-protein kinase JAK3 OS=Homo sapiens OX=9606 GN=JAK3 PE=1 SV=2	FALSE	4	1	1	1	1	1124	125	7.18	3.09	1
FALSE	Master Protein	Q6ZRK6	Coiled-coil domain-containing protein 73 OS=Homo sapiens OX=9606 GN=CCDC73 PE=2 SV=2	FALSE	3	1	1	1	1	1079	124.1	5.58	3.09	1
FALSE	Master Protein	Q8IYD1	Eukaryotic peptide chain release factor GTP-binding subunit ERF3B OS=Homo sapiens OX=9606 GN=GSPT2 PE=1 SV=2	FALSE	5	1	1	1	1	628	68.8	5.43	3.08	1
FALSE	Master Protein	Q13972	Ras-specific guanine nucleotide-releasing factor 1 OS=Homo sapiens OX=9606 GN=RASGRF1 PE=1 SV=2	FALSE	3	1	1	1	1	1273	145.1	7.44	3.08	1
FALSE	Master Protein	O75064	DENN domain-containing protein 4B OS=Homo sapiens OX=9606 GN=DENND4B PE=1 SV=4	FALSE	2	1	1	1	1	1496	163.7	7.21	3.08	1
FALSE	Master Protein	P82932	28S ribosomal protein S6, mitochondrial OS=Homo sapiens OX=9606 GN=MRPS6 PE=1 SV=3	FALSE	21	1	1	1	1	125	14.2	9.26	3.07	1
FALSE	Master Protein	Q6UW60	Proprotein convertase subtilisin/kexin type 4 OS=Homo sapiens OX=9606 GN=PCSK4 PE=1 SV=2	FALSE	6	1	1	1	1	755	82.7	8.31	3.07	1
FALSE	Master Protein	O95503	Chromobox protein homolog 6 OS=Homo sapiens OX=9606 GN=CBX6 PE=1 SV=1	FALSE	8	1	1	1	1	412	43.9	10.01	3.07	1
FALSE	Master Protein	Q96GC5	39S ribosomal protein L48, mitochondrial OS=Homo sapiens OX=9606 GN=MRPL48 PE=1 SV=2	FALSE	6	1	1	1	1	212	23.9	8.98	3.07	1
FALSE	Master Protein	Q01415	N-acetylgalactosamine kinase OS=Homo sapiens OX=9606 GN=GALK2 PE=1 SV=1	FALSE	8	1	1	1	1	458	50.3	6.61	3.06	1
FALSE	Master Protein	Q8TDQ0	Hepatitis A virus cellular receptor 2 OS=Homo sapiens OX=9606 GN=HAVCR2 PE=1 SV=3	FALSE	11	1	1	1	1	301	33.4	5.72	3.06	1
FALSE	Master Protein	Q9Y5H8	Protocadherin alpha-3 OS=Homo sapiens OX=9606 GN=PCDHA3 PE=2 SV=1	FALSE	4	1	2	1	1	950	102.4	5.08	3.06	1
FALSE	Master Protein	O00444	Serine/threonine-protein kinase PLK4 OS=Homo sapiens OX=9606 GN=PLK4 PE=1 SV=3	FALSE	4	1	1	1	1	970	108.9	8.62	3.06	1
FALSE	Master Protein	P17927	Complement receptor type 1 OS=Homo sapiens OX=9606 GN=CR1 PE=1 SV=3	FALSE	1	1	1	1	1	2039	223.5	6.95	3.05	1
FALSE	Master Protein	Q6UWW8	Carboxylesterase 3 OS=Homo sapiens OX=9606 GN=CES3 PE=1 SV=1	FALSE	7	1	1	1	1	571	62.2	5.62	3.05	1
FALSE	Master Protein	Q8NA69	Testis-expressed protein 45 OS=Homo sapiens OX=9606 GN=TEX45 PE=2 SV=2	FALSE	6	1	1	1	1	505	57.3	8.81	3.05	1
FALSE	Master Protein	Q96P68	2-oxoglutarate receptor 1 OS=Homo sapiens OX=9606 GN=OXGR1 PE=2 SV=1	FALSE	12	1	1	1	1	337	38.2	8.18	3.04	1
FALSE	Master Protein	P60608	Endogenous retrovirus group FC1 member 1 Env polyprotein OS=Homo sapiens OX=9606 GN=ERVFC1-1 PE=1 SV=1	FALSE	5	1	1	1	1	527	58.3	8.31	3.04	1
FALSE	Master Protein	Q8NFU3	Thiosulfate:glutathione sulfurtransferase OS=Homo sapiens OX=9606 GN=TSTD1 PE=1 SV=3	FALSE	37	1	1	1	1	115	12.5	6.07	3.04	1
FALSE	Master Protein	P17038	Zinc finger protein 43 OS=Homo sapiens OX=9606 GN=ZNF43 PE=2 SV=4	FALSE	2	1	1	1	1	809	94.1	9.19	3.04	1
FALSE	Master Protein	I3L0S3	Putative uncharacterized protein PYCARD-AS1 OS=Homo sapiens OX=9606 GN=PYCARD-AS1 PE=5 SV=1	FALSE	19	1	1	1	1	204	21.9	11.33	3.03	1
FALSE	Master Protein	Q6UWV6	Ectonucleotide pyrophosphatase/phosphodiesterase family member 7 OS=Homo sapiens OX=9606 GN=ENPP7 PE=1 SV=3	FALSE	9	1	1	1	1	458	51.5	6.89	3.03	1
FALSE	Master Protein	P07195	L-lactate dehydrogenase B chain OS=Homo sapiens OX=9606 GN=LDHB PE=1 SV=2	FALSE	10	1	1	1	1	334	36.6	6.05	3.03	1
FALSE	Master Protein	P62253	Ubiquitin-conjugating enzyme E2 G1 OS=Homo sapiens OX=9606 GN=UBE2G1 PE=1 SV=3	FALSE	20	1	1	1	1	170	19.5	5.3	3.03	1
FALSE	Master Protein	P43405	Tyrosine-protein kinase SYK OS=Homo sapiens OX=9606 GN=SYK PE=1 SV=1	FALSE	7	1	1	1	1	635	72	8.25	3.02	1
FALSE	Master Protein	Q5TCS8	Adenylate kinase 9 OS=Homo sapiens OX=9606 GN=AK9 PE=1 SV=2	FALSE	1	1	1	1	1	1911	221.3	5.01	3.02	1
FALSE	Master Protein	Q9ULD9	Zinc finger protein 608 OS=Homo sapiens OX=9606 GN=ZNF608 PE=1 SV=4	FALSE	3	1	1	1	1	1512	162.1	8.79	3.01	1
FALSE	Master Protein	Q15652	Probable JmjC domain-containing histone demethylation protein 2C OS=Homo sapiens OX=9606 GN=JMJD1C PE=1 SV=2	FALSE	1	1	1	1	1	2540	284.3	7.87	3.01	1
FALSE	Master Protein	Q9UGV2	Protein NDRG3 OS=Homo sapiens OX=9606 GN=NDRG3 PE=1 SV=2	FALSE	6	1	1	1	1	375	41.4	5.31	3.01	1
FALSE	Master Protein	Q16825	Tyrosine-protein phosphatase non-receptor type 21 OS=Homo sapiens OX=9606 GN=PTPN21 PE=1 SV=2	FALSE	2	1	1	1	1	1174	133.2	7.9	3.01	1
FALSE	Master Protein	Q460N3	Poly [ADP-ribose] polymerase 15 OS=Homo sapiens OX=9606 GN=PARP15 PE=1 SV=2	FALSE	6	1	1	1	1	678	74.5	8.82	3	1
FALSE	Master Protein	Q147X3	N-alpha-acetyltransferase 30 OS=Homo sapiens OX=9606 GN=NAA30 PE=1 SV=1	FALSE	12	1	1	1	1	362	39.3	5.52	3	1
FALSE	Master Protein	O00159	Unconventional myosin-Ic OS=Homo sapiens OX=9606 GN=MYO1C PE=1 SV=4	FALSE	2	1	1	1	1	1063	121.6	9.41	3	1
FALSE	Master Protein	P16219	Short-chain specific acyl-CoA dehydrogenase, mitochondrial OS=Homo sapiens OX=9606 GN=ACADS PE=1 SV=1	FALSE	9	1	4	1	1	412	44.3	7.99	2.99	1
FALSE	Master Protein	O95996	Adenomatous polyposis coli protein 2 OS=Homo sapiens OX=9606 GN=APC2 PE=1 SV=1	FALSE	2	1	2	1	1	2303	243.8	8.82	2.99	1
FALSE	Master Protein	Q8WYP5	Protein ELYS OS=Homo sapiens OX=9606 GN=AHCTF1 PE=1 SV=3	FALSE	2	1	1	1	1	2266	252.3	6.6	2.99	1
FALSE	Master Protein	Q86YC3	Negative regulator of reactive oxygen species OS=Homo sapiens OX=9606 GN=NRROS PE=1 SV=1	FALSE	3	1	1	1	1	692	76.3	6.16	2.97	1
FALSE	Master Protein	O94856	Neurofascin OS=Homo sapiens OX=9606 GN=NFASC PE=1 SV=4	FALSE	2	1	1	1	1	1347	149.9	6.65	2.96	1
FALSE	Master Protein	Q9BZC7	ATP-binding cassette sub-family A member 2 OS=Homo sapiens OX=9606 GN=ABCA2 PE=1 SV=3	FALSE	1	1	1	1	1	2435	269.7	6.81	2.96	1
FALSE	Master Protein	P29274	Adenosine receptor A2a OS=Homo sapiens OX=9606 GN=ADORA2A PE=1 SV=2	FALSE	8	1	1	1	1	412	44.7	8	2.96	1
FALSE	Master Protein	Q96HY6	DDRGK domain-containing protein 1 OS=Homo sapiens OX=9606 GN=DDRGK1 PE=1 SV=2	FALSE	6	1	1	1	1	314	35.6	5.12	2.96	1
FALSE	Master Protein	P0C6S8	Leucine-rich repeat and immunoglobulin-like domain-containing nogo receptor-interacting protein 3 OS=Homo sapiens OX=9606 GN=LINGO3 PE=3 SV=1	FALSE	5	1	1	1	1	592	64.8	8.54	2.95	1
FALSE	Master Protein	P48729	Casein kinase I isoform alpha OS=Homo sapiens OX=9606 GN=CSNK1A1 PE=1 SV=2	FALSE	4	1	1	1	1	337	38.9	9.57	2.94	1
FALSE	Master Protein	Q9NP64	Nucleolar protein of 40 kDa OS=Homo sapiens OX=9606 GN=ZCCHC17 PE=1 SV=1	FALSE	9	1	1	1	1	241	27.6	9.7	2.93	1
FALSE	Master Protein	Q659C4	La-related protein 1B OS=Homo sapiens OX=9606 GN=LARP1B PE=1 SV=2	FALSE	3	1	1	1	1	914	105.3	7.61	2.93	1
FALSE	Master Protein	Q8NG78	Olfactory receptor 8G5 OS=Homo sapiens OX=9606 GN=OR8G5 PE=2 SV=2	FALSE	10	1	1	1	1	346	38.8	8.32	2.93	1
FALSE	Master Protein	O95059	Ribonuclease P protein subunit p14 OS=Homo sapiens OX=9606 GN=RPP14 PE=1 SV=3	FALSE	13	1	1	1	1	124	13.7	7.75	2.93	1
FALSE	Master Protein	Q92831	Histone acetyltransferase KAT2B OS=Homo sapiens OX=9606 GN=KAT2B PE=1 SV=3	FALSE	5	1	1	1	1	832	93	9.01	2.93	1
FALSE	Master Protein	Q96PE2	Rho guanine nucleotide exchange factor 17 OS=Homo sapiens OX=9606 GN=ARHGEF17 PE=1 SV=1	FALSE	2	1	1	1	1	2063	221.5	6.29	2.92	1
FALSE	Master Protein	Q9Y251	Heparanase OS=Homo sapiens OX=9606 GN=HPSE PE=1 SV=2	FALSE	6	1	1	1	1	543	61.1	9.28	2.92	1
FALSE	Master Protein	P20908	Collagen alpha-1(V) chain OS=Homo sapiens OX=9606 GN=COL5A1 PE=1 SV=3	FALSE	2	1	1	1	1	1838	183.4	5.06	2.92	1
FALSE	Master Protein	Q9NVM6	DnaJ homolog subfamily C member 17 OS=Homo sapiens OX=9606 GN=DNAJC17 PE=1 SV=1	FALSE	11	1	1	1	1	304	34.7	8.53	2.92	1
FALSE	Master Protein	Q9Y6X8	Zinc fingers and homeoboxes protein 2 OS=Homo sapiens OX=9606 GN=ZHX2 PE=1 SV=1	FALSE	1	1	1	1	1	837	92.3	6.86	2.92	1
FALSE	Master Protein	Q9P225	Dynein heavy chain 2, axonemal OS=Homo sapiens OX=9606 GN=DNAH2 PE=2 SV=3	FALSE	1	1	1	1	1	4427	507.4	6.37	2.91	1
FALSE	Master Protein	P46940	Ras GTPase-activating-like protein IQGAP1 OS=Homo sapiens OX=9606 GN=IQGAP1 PE=1 SV=1	FALSE	1	1	1	1	1	1657	189.1	6.48	2.91	1
FALSE	Master Protein	Q8N7B1	HORMA domain-containing protein 2 OS=Homo sapiens OX=9606 GN=HORMAD2 PE=1 SV=2	FALSE	12	1	1	1	1	307	35.3	7.3	2.91	1
FALSE	Master Protein	Q86V59	Paraneoplastic antigen-like protein 8A OS=Homo sapiens OX=9606 GN=PNMA8A PE=1 SV=2	FALSE	4	1	1	1	1	439	48.1	8.97	2.9	1
FALSE	Master Protein	Q9Y6F7	Testis-specific chromodomain protein Y 2 OS=Homo sapiens OX=9606 GN=CDY2A PE=1 SV=1	FALSE	6	1	1	1	1	541	60.5	8.98	2.9	1
FALSE	Master Protein	Q7Z7F7	39S ribosomal protein L55, mitochondrial OS=Homo sapiens OX=9606 GN=MRPL55 PE=1 SV=1	FALSE	13	1	1	1	1	128	15.1	11.15	2.9	1
FALSE	Master Protein	P04264	Keratin, type II cytoskeletal 1 OS=Homo sapiens OX=9606 GN=KRT1 PE=1 SV=6	FALSE	2	1	1	1	1	644	66	8.12	2.9	1
FALSE	Master Protein	P12107	Collagen alpha-1(XI) chain OS=Homo sapiens OX=9606 GN=COL11A1 PE=1 SV=4	FALSE	2	1	1	1	1	1806	181	5.17	2.89	1
FALSE	Master Protein	Q7RTM1	Proton channel OTOP1 OS=Homo sapiens OX=9606 GN=OTOP1 PE=2 SV=1	FALSE	5	1	1	1	1	612	67.3	8.41	2.89	1
FALSE	Master Protein	P25705	ATP synthase subunit alpha, mitochondrial OS=Homo sapiens OX=9606 GN=ATP5F1A PE=1 SV=1	FALSE	3	1	1	1	1	553	59.7	9.13	2.88	1
FALSE	Master Protein	Q9UQP3	Tenascin-N OS=Homo sapiens OX=9606 GN=TNN PE=1 SV=2	FALSE	1	1	1	1	1	1299	143.9	5.63	2.88	1
FALSE	Master Protein	Q86V48	Leucine zipper protein 1 OS=Homo sapiens OX=9606 GN=LUZP1 PE=1 SV=2	FALSE	2	1	1	1	1	1076	120.2	8.5	2.88	1
FALSE	Master Protein	Q8N5I4	Dehydrogenase/reductase SDR family member on chromosome X OS=Homo sapiens OX=9606 GN=DHRSX PE=1 SV=2	FALSE	9	1	1	1	1	330	36.4	9	2.88	1
FALSE	Master Protein	P16109	P-selectin OS=Homo sapiens OX=9606 GN=SELP PE=1 SV=3	FALSE	3	1	1	1	1	830	90.8	6.6	2.87	1
FALSE	Master Protein	Q8IZY2	ATP-binding cassette sub-family A member 7 OS=Homo sapiens OX=9606 GN=ABCA7 PE=1 SV=3	FALSE	1	1	1	1	1	2146	234.2	7.24	2.87	1
FALSE	Master Protein	O60469	Down syndrome cell adhesion molecule OS=Homo sapiens OX=9606 GN=DSCAM PE=1 SV=2	FALSE	1	1	1	1	1	2012	222.1	7.68	2.87	1
FALSE	Master Protein	Q96RU3	Formin-binding protein 1 OS=Homo sapiens OX=9606 GN=FNBP1 PE=1 SV=2	FALSE	6	1	1	1	1	617	71.3	5.72	2.87	1
FALSE	Master Protein	Q9UJS0	Calcium-binding mitochondrial carrier protein Aralar2 OS=Homo sapiens OX=9606 GN=SLC25A13 PE=1 SV=2	FALSE	7	1	1	1	1	675	74.1	8.62	2.87	1
FALSE	Master Protein	O75578	Integrin alpha-10 OS=Homo sapiens OX=9606 GN=ITGA10 PE=2 SV=2	FALSE	3	1	2	1	1	1167	127.5	6.68	2.86	1
FALSE	Master Protein	Q99835	Smoothened homolog OS=Homo sapiens OX=9606 GN=SMO PE=1 SV=1	FALSE	3	1	1	1	1	787	86.3	8.34	2.86	1
FALSE	Master Protein	Q9UQ05	Potassium voltage-gated channel subfamily H member 4 OS=Homo sapiens OX=9606 GN=KCNH4 PE=2 SV=1	FALSE	2	1	1	1	1	1017	111.6	8.54	2.86	1
FALSE	Master Protein	Q15303	Receptor tyrosine-protein kinase erbB-4 OS=Homo sapiens OX=9606 GN=ERBB4 PE=1 SV=1	FALSE	1	1	1	1	1	1308	146.7	6.39	2.85	1
FALSE	Master Protein	P10074	Telomere zinc finger-associated protein OS=Homo sapiens OX=9606 GN=ZBTB48 PE=1 SV=2	FALSE	5	1	1	1	1	688	77	8.18	2.85	1
FALSE	Master Protein	P50748	Kinetochore-associated protein 1 OS=Homo sapiens OX=9606 GN=KNTC1 PE=1 SV=1	FALSE	1	1	1	1	1	2209	250.6	5.97	2.84	1
FALSE	Master Protein	Q5SRE5	Nucleoporin NUP188 homolog OS=Homo sapiens OX=9606 GN=NUP188 PE=1 SV=1	FALSE	2	1	1	1	1	1749	195.9	6.73	2.84	1
FALSE	Master Protein	O14522	Receptor-type tyrosine-protein phosphatase T OS=Homo sapiens OX=9606 GN=PTPRT PE=1 SV=6	FALSE	1	1	1	1	1	1441	162	6.89	2.83	1
FALSE	Master Protein	P02730	Band 3 anion transport protein OS=Homo sapiens OX=9606 GN=SLC4A1 PE=1 SV=3	FALSE	3	1	1	1	1	911	101.7	5.19	2.83	1
FALSE	Master Protein	O00762	Ubiquitin-conjugating enzyme E2 C OS=Homo sapiens OX=9606 GN=UBE2C PE=1 SV=1	FALSE	20	1	1	1	1	179	19.6	7.37	2.83	1
FALSE	Master Protein	Q15650	Activating signal cointegrator 1 OS=Homo sapiens OX=9606 GN=TRIP4 PE=1 SV=4	FALSE	5	1	1	1	1	581	66.1	7.85	2.83	1
FALSE	Master Protein	Q6ZW13	Uncharacterized protein C16orf86 OS=Homo sapiens OX=9606 GN=C16orf86 PE=2 SV=2	FALSE	8	1	1	1	1	317	33.5	5.38	2.82	1
FALSE	Master Protein	Q86V21	Acetoacetyl-CoA synthetase OS=Homo sapiens OX=9606 GN=AACS PE=1 SV=1	FALSE	6	1	1	1	1	672	75.1	6.24	2.82	1
FALSE	Master Protein	P15622	Zinc finger protein 250 OS=Homo sapiens OX=9606 GN=ZNF250 PE=1 SV=3	FALSE	4	1	1	1	1	560	63.4	8.28	2.82	1
FALSE	Master Protein	Q9NWT8	Aurora kinase A-interacting protein OS=Homo sapiens OX=9606 GN=AURKAIP1 PE=1 SV=1	FALSE	7	1	1	1	1	199	22.3	10.76	2.82	1
FALSE	Master Protein	Q8NFD5	AT-rich interactive domain-containing protein 1B OS=Homo sapiens OX=9606 GN=ARID1B PE=1 SV=2	FALSE	1	1	1	1	1	2236	236	6.73	2.82	1
FALSE	Master Protein	P08572	Collagen alpha-2(IV) chain OS=Homo sapiens OX=9606 GN=COL4A2 PE=1 SV=4	FALSE	2	1	1	1	1	1712	167.4	8.66	2.81	1
FALSE	Master Protein	Q86TJ5	Zinc finger protein 554 OS=Homo sapiens OX=9606 GN=ZNF554 PE=1 SV=1	FALSE	4	1	1	1	1	538	60.5	7.61	2.81	1
FALSE	Master Protein	O00341	Excitatory amino acid transporter 5 OS=Homo sapiens OX=9606 GN=SLC1A7 PE=2 SV=2	FALSE	7	1	1	1	1	560	60.6	6.79	2.81	1
FALSE	Master Protein	O14579	Coatomer subunit epsilon OS=Homo sapiens OX=9606 GN=COPE PE=1 SV=3	FALSE	6	1	1	1	1	308	34.5	5.12	2.81	1
FALSE	Master Protein	Q16849	Receptor-type tyrosine-protein phosphatase-like N OS=Homo sapiens OX=9606 GN=PTPRN PE=1 SV=1	FALSE	4	1	1	1	1	979	105.8	7.11	2.81	1
FALSE	Master Protein	Q70EL2	Ubiquitin carboxyl-terminal hydrolase 45 OS=Homo sapiens OX=9606 GN=USP45 PE=1 SV=3	FALSE	5	1	1	1	1	814	91.7	8.02	2.8	1
FALSE	Master Protein	P34925	Tyrosine-protein kinase RYK OS=Homo sapiens OX=9606 GN=RYK PE=1 SV=3	FALSE	5	1	1	1	1	607	67.8	7.27	2.8	1
FALSE	Master Protein	Q86VR8	Four-jointed box protein 1 OS=Homo sapiens OX=9606 GN=FJX1 PE=2 SV=1	FALSE	9	1	1	1	1	437	48.5	10.65	2.8	1
FALSE	Master Protein	Q9BUL9	Ribonuclease P protein subunit p25 OS=Homo sapiens OX=9606 GN=RPP25 PE=1 SV=1	FALSE	8	1	1	1	1	199	20.6	9.61	2.8	1
FALSE	Master Protein	Q6PGP7	Tetratricopeptide repeat protein 37 OS=Homo sapiens OX=9606 GN=TTC37 PE=1 SV=1	FALSE	1	1	1	1	1	1564	175.4	7.53	2.8	1
FALSE	Master Protein	O00257	E3 SUMO-protein ligase CBX4 OS=Homo sapiens OX=9606 GN=CBX4 PE=1 SV=3	FALSE	4	1	1	1	1	560	61.3	9.36	2.8	1
FALSE	Master Protein	Q9UHA7	Interleukin-36 alpha OS=Homo sapiens OX=9606 GN=IL36A PE=1 SV=1	FALSE	9	1	1	1	1	158	17.7	6.3	2.8	1
FALSE	Master Protein	O75531	Barrier-to-autointegration factor OS=Homo sapiens OX=9606 GN=BANF1 PE=1 SV=1	FALSE	27	1	1	1	1	89	10.1	6.09	2.8	1
FALSE	Master Protein	Q8WXA9	Splicing regulatory glutamine/lysine-rich protein 1 OS=Homo sapiens OX=9606 GN=SREK1 PE=1 SV=1	FALSE	3	1	1	1	1	508	59.3	10.39	2.79	1
FALSE	Master Protein	Q8IV08	Phospholipase D3 OS=Homo sapiens OX=9606 GN=PLD3 PE=1 SV=1	FALSE	6	1	1	1	1	490	54.7	6.47	2.79	1
FALSE	Master Protein	Q9Y468	Lethal(3)malignant brain tumor-like protein 1 OS=Homo sapiens OX=9606 GN=L3MBTL1 PE=1 SV=4	FALSE	4	1	1	1	1	840	92.2	6.04	2.79	1
FALSE	Master Protein	Q9HAU5	Regulator of nonsense transcripts 2 OS=Homo sapiens OX=9606 GN=UPF2 PE=1 SV=1	FALSE	2	1	1	1	1	1272	147.7	5.69	2.79	1
FALSE	Master Protein	Q9BUT9	MAPK regulated corepressor interacting protein 2 OS=Homo sapiens OX=9606 GN=MCRIP2 PE=1 SV=2	FALSE	19	1	1	1	1	160	17.8	9.41	2.78	1
FALSE	Master Protein	O43583	Density-regulated protein OS=Homo sapiens OX=9606 GN=DENR PE=1 SV=2	FALSE	11	1	1	1	1	198	22.1	5.3	2.78	1
FALSE	Master Protein	Q3KNW1	Zinc finger protein SNAI3 OS=Homo sapiens OX=9606 GN=SNAI3 PE=2 SV=1	FALSE	7	1	1	1	1	292	32.5	9.22	2.78	1
FALSE	Master Protein	Q6P4D5	Protein FAM122C OS=Homo sapiens OX=9606 GN=FAM122C PE=2 SV=1	FALSE	13	1	1	1	1	195	22.5	9.88	2.78	1
FALSE	Master Protein	Q9Y426	C2 domain-containing protein 2 OS=Homo sapiens OX=9606 GN=C2CD2 PE=1 SV=2	FALSE	4	1	1	1	1	696	75.5	6.92	2.77	1
FALSE	Master Protein	O00566	U3 small nucleolar ribonucleoprotein protein MPP10 OS=Homo sapiens OX=9606 GN=MPHOSPH10 PE=1 SV=2	FALSE	3	1	1	1	1	681	78.8	4.86	2.77	1
FALSE	Master Protein	Q5F1R6	DnaJ homolog subfamily C member 21 OS=Homo sapiens OX=9606 GN=DNAJC21 PE=1 SV=2	FALSE	5	1	1	1	1	531	62	5.47	2.77	1
FALSE	Master Protein	Q2LD37	Uncharacterized protein KIAA1109 OS=Homo sapiens OX=9606 GN=KIAA1109 PE=1 SV=2	FALSE	1	1	1	1	1	5005	555.1	6.58	2.77	1
FALSE	Master Protein	Q15424	Scaffold attachment factor B1 OS=Homo sapiens OX=9606 GN=SAFB PE=1 SV=4	FALSE	2	1	1	1	1	915	102.6	5.47	2.76	1
FALSE	Master Protein	Q99677	Lysophosphatidic acid receptor 4 OS=Homo sapiens OX=9606 GN=LPAR4 PE=1 SV=1	FALSE	6	1	1	1	1	370	41.9	9.06	2.76	1
FALSE	Master Protein	Q2M1P5	Kinesin-like protein KIF7 OS=Homo sapiens OX=9606 GN=KIF7 PE=1 SV=2	FALSE	3	1	1	1	1	1343	150.5	6.79	2.76	1
FALSE	Master Protein	A6NL99	Putative aquaporin-7-like protein 3 OS=Homo sapiens OX=9606 GN=AQP7P3 PE=5 SV=2	FALSE	9	1	1	1	1	342	37.3	8	2.76	1
FALSE	Master Protein	Q8ND82	Zinc finger protein 280C OS=Homo sapiens OX=9606 GN=ZNF280C PE=1 SV=1	FALSE	5	1	1	1	1	737	83	9.11	2.76	1
FALSE	Master Protein	Q8WXG9	G-protein coupled receptor 98 OS=Homo sapiens OX=9606 GN=GPR98 PE=1 SV=2	FALSE	0	1	1	1	1	6306	692.6	4.64	2.76	1
FALSE	Master Protein	Q9UK99	F-box only protein 3 OS=Homo sapiens OX=9606 GN=FBXO3 PE=1 SV=3	FALSE	6	1	1	1	1	471	54.5	5	2.75	1
FALSE	Master Protein	Q96DT5	Dynein heavy chain 11, axonemal OS=Homo sapiens OX=9606 GN=DNAH11 PE=1 SV=4	FALSE	1	1	1	1	1	4516	520	6.44	2.75	1
FALSE	Master Protein	Q96HD9	N-acyl-aromatic-L-amino acid amidohydrolase (carboxylate-forming) OS=Homo sapiens OX=9606 GN=ACY3 PE=1 SV=1	FALSE	10	1	1	1	1	319	35.2	5.9	2.75	1
FALSE	Master Protein	Q63HK5	Teashirt homolog 3 OS=Homo sapiens OX=9606 GN=TSHZ3 PE=1 SV=2	FALSE	4	1	1	1	1	1081	118.5	7.25	2.75	1
FALSE	Master Protein	Q8N5L8	Ribonuclease P protein subunit p25-like protein OS=Homo sapiens OX=9606 GN=RPP25L PE=1 SV=1	FALSE	15	1	1	1	1	163	17.6	10.3	2.75	1
FALSE	Master Protein	A8K0Z3	WASH complex subunit 1 OS=Homo sapiens OX=9606 GN=WASHC1 PE=1 SV=2	FALSE	4	1	1	1	1	465	50.3	5.68	2.74	1
FALSE	Master Protein	Q9UMZ2	Synergin gamma OS=Homo sapiens OX=9606 GN=SYNRG PE=1 SV=2	FALSE	3	1	1	1	1	1314	140.6	5.03	2.74	1
FALSE	Master Protein	P48736	Phosphatidylinositol 4,5-bisphosphate 3-kinase catalytic subunit gamma isoform OS=Homo sapiens OX=9606 GN=PIK3CG PE=1 SV=3	FALSE	2	1	1	1	1	1102	126.4	7.5	2.74	1
FALSE	Master Protein	Q8N608	Inactive dipeptidyl peptidase 10 OS=Homo sapiens OX=9606 GN=DPP10 PE=1 SV=2	FALSE	4	1	1	1	1	796	90.8	6.57	2.73	1
FALSE	Master Protein	Q13347	Eukaryotic translation initiation factor 3 subunit I OS=Homo sapiens OX=9606 GN=EIF3I PE=1 SV=1	FALSE	9	1	1	1	1	325	36.5	5.64	2.72	1
FALSE	Master Protein	O75534	Cold shock domain-containing protein E1 OS=Homo sapiens OX=9606 GN=CSDE1 PE=1 SV=2	FALSE	2	1	1	1	1	798	88.8	6.25	2.72	1
FALSE	Master Protein	Q9HBE1	POZ-, AT hook-, and zinc finger-containing protein 1 OS=Homo sapiens OX=9606 GN=PATZ1 PE=1 SV=1	FALSE	3	1	1	1	1	687	74	8.35	2.72	1
FALSE	Master Protein	Q9NRM2	Zinc finger protein 277 OS=Homo sapiens OX=9606 GN=ZNF277 PE=1 SV=2	FALSE	5	1	1	1	1	450	52.8	5.34	2.71	1
FALSE	Master Protein	P13796	Plastin-2 OS=Homo sapiens OX=9606 GN=LCP1 PE=1 SV=6	FALSE	6	1	1	1	1	627	70.2	5.43	2.71	1
FALSE	Master Protein	Q92925	SWI/SNF-related matrix-associated actin-dependent regulator of chromatin subfamily D member 2 OS=Homo sapiens OX=9606 GN=SMARCD2 PE=1 SV=3	FALSE	4	1	1	1	1	531	58.9	9.64	2.71	1
FALSE	Master Protein	P28370	Probable global transcription activator SNF2L1 OS=Homo sapiens OX=9606 GN=SMARCA1 PE=1 SV=2	FALSE	1	1	1	1	1	1054	122.5	8.09	2.71	1
FALSE	Master Protein	Q6NVV9	Putative disintegrin and metalloproteinase domain-containing protein 5 OS=Homo sapiens OX=9606 GN=ADAM5 PE=5 SV=2	FALSE	5	1	1	1	1	412	47.2	6.8	2.71	1
FALSE	Master Protein	P25067	Collagen alpha-2(VIII) chain OS=Homo sapiens OX=9606 GN=COL8A2 PE=1 SV=2	FALSE	5	1	1	1	1	703	67.2	8.98	2.71	1
FALSE	Master Protein	Q6ZTQ4	Cadherin-related family member 3 OS=Homo sapiens OX=9606 GN=CDHR3 PE=1 SV=1	FALSE	3	1	1	1	1	885	97.9	5.41	2.71	1
FALSE	Master Protein	O75916	Regulator of G-protein signaling 9 OS=Homo sapiens OX=9606 GN=RGS9 PE=1 SV=1	FALSE	2	1	1	1	1	674	76.9	9.36	2.7	1
FALSE	Master Protein	Q9Y2X9	Zinc finger protein 281 OS=Homo sapiens OX=9606 GN=ZNF281 PE=1 SV=1	FALSE	2	1	1	1	1	895	96.9	8.48	2.7	1
FALSE	Master Protein	Q14055	Collagen alpha-2(IX) chain OS=Homo sapiens OX=9606 GN=COL9A2 PE=1 SV=2	FALSE	4	1	1	1	1	689	65.1	9.17	2.7	1
FALSE	Master Protein	Q6ZRS2	Helicase SRCAP OS=Homo sapiens OX=9606 GN=SRCAP PE=1 SV=3	FALSE	0	1	1	1	1	3230	343.3	5.96	2.7	1
FALSE	Master Protein	Q8TDG4	Helicase POLQ-like OS=Homo sapiens OX=9606 GN=HELQ PE=1 SV=2	FALSE	2	1	1	1	1	1101	124.1	6.58	2.7	1
FALSE	Master Protein	Q92508	Piezo-type mechanosensitive ion channel component 1 OS=Homo sapiens OX=9606 GN=PIEZO1 PE=1 SV=4	FALSE	1	2	2	2	1	2521	286.6	7.47	2.69	2
FALSE	Master Protein	Q5FWE3	Proline-rich transmembrane protein 3 OS=Homo sapiens OX=9606 GN=PRRT3 PE=1 SV=3	FALSE	4	1	2	1	1	981	102.1	7.78	2.69	1
FALSE	Master Protein	P04259	Keratin, type II cytoskeletal 6B OS=Homo sapiens OX=9606 GN=KRT6B PE=1 SV=5	FALSE	5	1	1	1	1	564	60	8	2.69	1
FALSE	Master Protein	Q96T76	MMS19 nucleotide excision repair protein homolog OS=Homo sapiens OX=9606 GN=MMS19 PE=1 SV=2	FALSE	4	1	1	1	1	1030	113.2	6.35	2.69	1
FALSE	Master Protein	P49758	Regulator of G-protein signaling 6 OS=Homo sapiens OX=9606 GN=RGS6 PE=1 SV=5	FALSE	7	1	1	1	1	472	54.4	7.42	2.69	1
FALSE	Master Protein	Q02383	Semenogelin-2 OS=Homo sapiens OX=9606 GN=SEMG2 PE=1 SV=1	FALSE	5	1	1	1	1	582	65.4	9.07	2.67	1
FALSE	Master Protein	Q9Y237	Peptidyl-prolyl cis-trans isomerase NIMA-interacting 4 OS=Homo sapiens OX=9606 GN=PIN4 PE=1 SV=1	FALSE	11	1	1	1	1	131	13.8	9.77	2.67	1
FALSE	Master Protein	Q52LR7	Enhancer of polycomb homolog 2 OS=Homo sapiens OX=9606 GN=EPC2 PE=1 SV=2	FALSE	2	1	1	1	1	807	91	8.73	2.67	1
FALSE	Master Protein	Q9NXG2	THUMP domain-containing protein 1 OS=Homo sapiens OX=9606 GN=THUMPD1 PE=1 SV=2	FALSE	4	1	1	1	1	353	39.3	7.88	2.67	1
FALSE	Master Protein	O43617	Trafficking protein particle complex subunit 3 OS=Homo sapiens OX=9606 GN=TRAPPC3 PE=1 SV=1	FALSE	8	1	1	1	1	180	20.3	4.96	2.66	1
FALSE	Master Protein	O43795	Unconventional myosin-Ib OS=Homo sapiens OX=9606 GN=MYO1B PE=1 SV=3	FALSE	2	1	1	1	1	1136	131.9	9.38	2.66	1
FALSE	Master Protein	Q9Y458	T-box transcription factor TBX22 OS=Homo sapiens OX=9606 GN=TBX22 PE=1 SV=3	FALSE	3	1	1	1	1	520	57.9	7.33	2.66	1
FALSE	Master Protein	Q9H7Z3	Protein NRDE2 homolog OS=Homo sapiens OX=9606 GN=NRDE2 PE=1 SV=3	FALSE	2	1	1	1	1	1164	132.6	7.68	2.66	1
FALSE	Master Protein	P42694	Probable helicase with zinc finger domain OS=Homo sapiens OX=9606 GN=HELZ PE=1 SV=2	FALSE	2	1	1	1	1	1942	218.8	7.42	2.66	1
FALSE	Master Protein	Q6ZWE6	Pleckstrin homology domain-containing family M member 3 OS=Homo sapiens OX=9606 GN=PLEKHM3 PE=2 SV=2	FALSE	4	1	1	1	1	761	87.1	7.09	2.66	1
FALSE	Master Protein	P25789	Proteasome subunit alpha type-4 OS=Homo sapiens OX=9606 GN=PSMA4 PE=1 SV=1	FALSE	13	1	1	1	1	261	29.5	7.72	2.66	1
FALSE	Master Protein	Q96G75	Protein RMD5 homolog B OS=Homo sapiens OX=9606 GN=RMND5B PE=1 SV=1	FALSE	7	1	1	1	1	393	44.4	6.61	2.65	1
FALSE	Master Protein	Q9UKF5	Disintegrin and metalloproteinase domain-containing protein 29 OS=Homo sapiens OX=9606 GN=ADAM29 PE=1 SV=3	FALSE	3	1	1	1	1	820	92.7	7.4	2.65	1
FALSE	Master Protein	Q9UI10	Translation initiation factor eIF-2B subunit delta OS=Homo sapiens OX=9606 GN=EIF2B4 PE=1 SV=2	FALSE	3	1	1	1	1	523	57.5	9.38	2.65	1
FALSE	Master Protein	Q14534	Squalene monooxygenase OS=Homo sapiens OX=9606 GN=SQLE PE=1 SV=3	FALSE	7	1	1	1	1	574	63.9	8.63	2.65	1
FALSE	Master Protein	Q8NHR7	Telomere repeats-binding bouquet formation protein 2 OS=Homo sapiens OX=9606 GN=TERB2 PE=2 SV=1	FALSE	15	1	1	1	1	220	25.3	7.59	2.65	1
FALSE	Master Protein	Q5T5U3	Rho GTPase-activating protein 21 OS=Homo sapiens OX=9606 GN=ARHGAP21 PE=1 SV=1	FALSE	1	1	1	1	1	1957	217.2	7.8	2.65	1
FALSE	Master Protein	P16220	Cyclic AMP-responsive element-binding protein 1 OS=Homo sapiens OX=9606 GN=CREB1 PE=1 SV=2	FALSE	9	1	1	1	1	341	36.7	5.57	2.65	1
FALSE	Master Protein	P49748	Very long-chain specific acyl-CoA dehydrogenase, mitochondrial OS=Homo sapiens OX=9606 GN=ACADVL PE=1 SV=1	FALSE	6	1	1	1	1	655	70.3	8.75	2.64	1
FALSE	Master Protein	Q9BY12	S phase cyclin A-associated protein in the endoplasmic reticulum OS=Homo sapiens OX=9606 GN=SCAPER PE=1 SV=2	FALSE	2	1	1	1	1	1400	158.2	7.44	2.64	1
FALSE	Master Protein	Q7Z3K3	Pogo transposable element with ZNF domain OS=Homo sapiens OX=9606 GN=POGZ PE=1 SV=2	FALSE	2	1	1	1	1	1410	155.2	7.4	2.64	1
FALSE	Master Protein	Q08462	Adenylate cyclase type 2 OS=Homo sapiens OX=9606 GN=ADCY2 PE=1 SV=5	FALSE	3	1	1	1	1	1091	123.5	8.09	2.64	1
FALSE	Master Protein	Q96KE9	BTB/POZ domain-containing protein 6 OS=Homo sapiens OX=9606 GN=BTBD6 PE=1 SV=3	FALSE	5	1	1	1	1	485	53.4	6.21	2.64	1
FALSE	Master Protein	Q8WW12	PEST proteolytic signal-containing nuclear protein OS=Homo sapiens OX=9606 GN=PCNP PE=1 SV=2	FALSE	8	1	1	1	1	178	18.9	7.49	2.64	1
FALSE	Master Protein	Q00534	Cyclin-dependent kinase 6 OS=Homo sapiens OX=9606 GN=CDK6 PE=1 SV=1	FALSE	10	1	1	1	1	326	36.9	6.46	2.64	1
FALSE	Master Protein	Q99611	Selenide, water dikinase 2 OS=Homo sapiens OX=9606 GN=SEPHS2 PE=1 SV=3	FALSE	7	1	1	1	1	448	47.3	5.88	2.64	1
FALSE	Master Protein	P32927	Cytokine receptor common subunit beta OS=Homo sapiens OX=9606 GN=CSF2RB PE=1 SV=2	FALSE	2	1	1	1	1	897	97.3	5.52	2.64	1
FALSE	Master Protein	O14925	Mitochondrial import inner membrane translocase subunit Tim23 OS=Homo sapiens OX=9606 GN=TIMM23 PE=1 SV=1	FALSE	11	1	1	1	1	209	21.9	8.6	2.63	1
FALSE	Master Protein	Q9BSJ8	Extended synaptotagmin-1 OS=Homo sapiens OX=9606 GN=ESYT1 PE=1 SV=1	FALSE	2	1	1	1	1	1104	122.8	5.83	2.63	1
FALSE	Master Protein	Q16760	Diacylglycerol kinase delta OS=Homo sapiens OX=9606 GN=DGKD PE=1 SV=4	FALSE	3	1	1	1	1	1214	134.4	7.56	2.63	1
FALSE	Master Protein	Q96L34	MAP/microtubule affinity-regulating kinase 4 OS=Homo sapiens OX=9606 GN=MARK4 PE=1 SV=1	FALSE	4	1	1	1	1	752	82.5	9.66	2.63	1
FALSE	Master Protein	P35221	Catenin alpha-1 OS=Homo sapiens OX=9606 GN=CTNNA1 PE=1 SV=1	FALSE	5	1	1	1	1	906	100	6.29	2.63	1
FALSE	Master Protein	Q8WXE0	Caskin-2 OS=Homo sapiens OX=9606 GN=CASKIN2 PE=1 SV=2	FALSE	3	1	1	1	1	1202	126.7	7.09	2.63	1
FALSE	Master Protein	P56748	Claudin-8 OS=Homo sapiens OX=9606 GN=CLDN8 PE=1 SV=1	FALSE	15	1	1	1	1	225	24.8	8.68	2.63	1
FALSE	Master Protein	Q9NX04	Uncharacterized protein C1orf109 OS=Homo sapiens OX=9606 GN=C1orf109 PE=1 SV=1	FALSE	9	1	1	1	1	203	23.4	5.67	2.63	1
FALSE	Master Protein	Q9BTV7	CDK5 and ABL1 enzyme substrate 2 OS=Homo sapiens OX=9606 GN=CABLES2 PE=1 SV=3	FALSE	7	1	1	1	1	478	52.2	9.82	2.62	1
FALSE	Master Protein	P49756	RNA-binding protein 25 OS=Homo sapiens OX=9606 GN=RBM25 PE=1 SV=3	FALSE	2	1	1	1	1	843	100.1	6.32	2.62	1
FALSE	Master Protein	O14654	Insulin receptor substrate 4 OS=Homo sapiens OX=9606 GN=IRS4 PE=1 SV=1	FALSE	2	1	1	1	1	1257	133.7	8.44	2.62	1
FALSE	Master Protein	P62937	Peptidyl-prolyl cis-trans isomerase A OS=Homo sapiens OX=9606 GN=PPIA PE=1 SV=2	FALSE	8	1	1	1	1	165	18	7.81	2.62	1
FALSE	Master Protein	Q9H2Z4	Homeobox protein Nkx-2.4 OS=Homo sapiens OX=9606 GN=NKX2-4 PE=3 SV=3	FALSE	7	1	1	1	1	354	36.2	9.58	2.62	1
FALSE	Master Protein	Q6XYB7	Transcription factor LBX2 OS=Homo sapiens OX=9606 GN=LBX2 PE=2 SV=1	FALSE	16	1	1	1	1	198	21.5	8.69	2.61	1
FALSE	Master Protein	Q09666	Neuroblast differentiation-associated protein AHNAK OS=Homo sapiens OX=9606 GN=AHNAK PE=1 SV=2	FALSE	0	1	1	1	1	5890	628.7	6.15	2.61	1
FALSE	Master Protein	Q9H0B3	IQ domain-containing protein N OS=Homo sapiens OX=9606 GN=IQCN PE=1 SV=1	FALSE	3	1	1	1	1	1180	127.6	10.23	2.61	1
FALSE	Master Protein	P20073	Annexin A7 OS=Homo sapiens OX=9606 GN=ANXA7 PE=1 SV=3	FALSE	7	1	1	1	1	488	52.7	5.68	2.61	1
FALSE	Master Protein	Q8WXX0	Dynein heavy chain 7, axonemal OS=Homo sapiens OX=9606 GN=DNAH7 PE=1 SV=2	FALSE	2	2	2	2	1	4024	460.9	6	2.61	2
FALSE	Master Protein	Q14789	Golgin subfamily B member 1 OS=Homo sapiens OX=9606 GN=GOLGB1 PE=1 SV=2	FALSE	0	1	1	1	1	3259	375.8	5	2.61	1
FALSE	Master Protein	Q9BZD2	Equilibrative nucleoside transporter 3 OS=Homo sapiens OX=9606 GN=SLC29A3 PE=1 SV=3	FALSE	7	1	1	1	1	475	51.8	7.78	2.61	1
FALSE	Master Protein	Q9Y6N7	Roundabout homolog 1 OS=Homo sapiens OX=9606 GN=ROBO1 PE=1 SV=1	FALSE	1	1	1	1	1	1651	180.8	6.04	2.6	1
FALSE	Master Protein	Q5T0W9	Protein FAM83B OS=Homo sapiens OX=9606 GN=FAM83B PE=1 SV=1	FALSE	1	1	1	1	1	1011	114.7	8.97	2.59	1
FALSE	Master Protein	Q9BRJ7	Tudor-interacting repair regulator protein OS=Homo sapiens OX=9606 GN=NUDT16L1 PE=1 SV=1	FALSE	8	1	1	1	1	211	23.3	8.91	2.58	1
FALSE	Master Protein	Q15633	RISC-loading complex subunit TARBP2 OS=Homo sapiens OX=9606 GN=TARBP2 PE=1 SV=3	FALSE	4	1	1	1	1	366	39	6.54	2.58	1
FALSE	Master Protein	P12532	Creatine kinase U-type, mitochondrial OS=Homo sapiens OX=9606 GN=CKMT1A PE=1 SV=1	FALSE	4	1	1	1	1	417	47	8.34	2.58	1
FALSE	Master Protein	Q8TAD8	Smad nuclear-interacting protein 1 OS=Homo sapiens OX=9606 GN=SNIP1 PE=1 SV=1	FALSE	5	1	1	1	1	396	45.8	9.99	2.58	1
FALSE	Master Protein	Q9ULC4	Malignant T-cell-amplified sequence 1 OS=Homo sapiens OX=9606 GN=MCTS1 PE=1 SV=1	FALSE	9	1	1	1	1	181	20.5	8.82	2.57	1
FALSE	Master Protein	P04843	Dolichyl-diphosphooligosaccharide--protein glycosyltransferase subunit 1 OS=Homo sapiens OX=9606 GN=RPN1 PE=1 SV=1	FALSE	2	1	1	1	1	607	68.5	6.38	2.57	1
FALSE	Master Protein	Q8WY36	HMG box transcription factor BBX OS=Homo sapiens OX=9606 GN=BBX PE=1 SV=1	FALSE	2	1	1	1	1	941	105.1	8.79	2.57	1
FALSE	Master Protein	P53007	Tricarboxylate transport protein, mitochondrial OS=Homo sapiens OX=9606 GN=SLC25A1 PE=1 SV=2	FALSE	4	1	1	1	1	311	34	9.89	2.57	1
FALSE	Master Protein	Q6P1X5	Transcription initiation factor TFIID subunit 2 OS=Homo sapiens OX=9606 GN=TAF2 PE=1 SV=3	FALSE	1	1	1	1	1	1199	136.9	8.19	2.56	1
FALSE	Master Protein	Q13796	Protein Shroom2 OS=Homo sapiens OX=9606 GN=SHROOM2 PE=1 SV=1	FALSE	2	1	1	1	1	1616	176.3	7.09	2.56	1
FALSE	Master Protein	Q5T6F2	Ubiquitin-associated protein 2 OS=Homo sapiens OX=9606 GN=UBAP2 PE=1 SV=1	FALSE	2	1	1	1	1	1119	117	7.34	2.55	1
FALSE	Master Protein	Q9P2K8	eIF-2-alpha kinase GCN2 OS=Homo sapiens OX=9606 GN=EIF2AK4 PE=1 SV=3	FALSE	2	1	2	1	1	1649	186.8	6.28	2.55	1
FALSE	Master Protein	Q3B726	DNA-directed RNA polymerase I subunit RPA43 OS=Homo sapiens OX=9606 GN=TWISTNB PE=1 SV=1	FALSE	5	1	1	1	1	338	37.4	6.98	2.54	1
FALSE	Master Protein	Q9Y2E8	Sodium/hydrogen exchanger 8 OS=Homo sapiens OX=9606 GN=SLC9A8 PE=1 SV=4	FALSE	6	1	1	1	1	581	65.4	6.54	2.54	1
FALSE	Master Protein	Q9UBC3	DNA (cytosine-5)-methyltransferase 3B OS=Homo sapiens OX=9606 GN=DNMT3B PE=1 SV=1	FALSE	4	1	1	1	1	853	95.7	8.43	2.54	1
FALSE	Master Protein	P68400	Casein kinase II subunit alpha OS=Homo sapiens OX=9606 GN=CSNK2A1 PE=1 SV=1	FALSE	5	1	1	1	1	391	45.1	7.74	2.53	1
FALSE	Master Protein	Q9C0J9	Class E basic helix-loop-helix protein 41 OS=Homo sapiens OX=9606 GN=BHLHE41 PE=1 SV=1	FALSE	6	1	1	1	1	482	50.5	7.36	2.53	1
FALSE	Master Protein	P40222	Alpha-taxilin OS=Homo sapiens OX=9606 GN=TXLNA PE=1 SV=3	FALSE	3	1	1	1	1	546	61.9	6.52	2.53	1
FALSE	Master Protein	Q6T4R5	Nance-Horan syndrome protein OS=Homo sapiens OX=9606 GN=NHS PE=1 SV=2	FALSE	1	1	1	1	1	1651	179	6.86	2.53	1
FALSE	Master Protein	Q00325	Phosphate carrier protein, mitochondrial OS=Homo sapiens OX=9606 GN=SLC25A3 PE=1 SV=2	FALSE	3	1	1	1	1	362	40.1	9.38	2.52	1
FALSE	Master Protein	P43652	Afamin OS=Homo sapiens OX=9606 GN=AFM PE=1 SV=1	FALSE	4	1	1	1	1	599	69	5.9	2.52	1
FALSE	Master Protein	Q6TFL3	Coiled-coil domain-containing protein 171 OS=Homo sapiens OX=9606 GN=CCDC171 PE=2 SV=1	FALSE	1	1	1	1	1	1326	152.7	6.81	2.51	1
FALSE	Master Protein	P30043	Flavin reductase (NADPH) OS=Homo sapiens OX=9606 GN=BLVRB PE=1 SV=3	FALSE	17	1	1	1	1	206	22.1	7.65	2.5	1
FALSE	Master Protein	Q9C0F0	Putative Polycomb group protein ASXL3 OS=Homo sapiens OX=9606 GN=ASXL3 PE=2 SV=3	FALSE	2	2	2	2	1	2248	241.8	6.14	2.5	2
FALSE	Master Protein	Q8WYQ5	Microprocessor complex subunit DGCR8 OS=Homo sapiens OX=9606 GN=DGCR8 PE=1 SV=1	FALSE	2	1	1	1	1	773	86	5.95	2.5	1
FALSE	Master Protein	Q5TGY3	AT-hook DNA-binding motif-containing protein 1 OS=Homo sapiens OX=9606 GN=AHDC1 PE=1 SV=1	FALSE	1	1	1	1	1	1603	168.2	9.04	2.49	1
FALSE	Master Protein	P61011	Signal recognition particle 54 kDa protein OS=Homo sapiens OX=9606 GN=SRP54 PE=1 SV=1	FALSE	4	1	1	1	1	504	55.7	8.75	2.49	1
FALSE	Master Protein	Q14028	Cyclic nucleotide-gated cation channel beta-1 OS=Homo sapiens OX=9606 GN=CNGB1 PE=1 SV=2	FALSE	1	1	1	1	1	1251	139.6	4.81	2.49	1
FALSE	Master Protein	P12645	Bone morphogenetic protein 3 OS=Homo sapiens OX=9606 GN=BMP3 PE=1 SV=2	FALSE	6	1	1	1	1	472	53.3	9.58	2.49	1
FALSE	Master Protein	Q9H9J2	39S ribosomal protein L44, mitochondrial OS=Homo sapiens OX=9606 GN=MRPL44 PE=1 SV=1	FALSE	7	1	1	1	1	332	37.5	8.4	2.48	1
FALSE	Master Protein	Q96CN5	Leucine-rich repeat-containing protein 45 OS=Homo sapiens OX=9606 GN=LRRC45 PE=1 SV=1	FALSE	5	1	1	1	1	670	75.9	6.23	2.47	1
FALSE	Master Protein	P58400	Neurexin-1-beta OS=Homo sapiens OX=9606 GN=NRXN1 PE=1 SV=3	FALSE	6	1	1	1	1	472	50.4	8.13	2.47	1
FALSE	Master Protein	P04004	Vitronectin OS=Homo sapiens OX=9606 GN=VTN PE=1 SV=1	FALSE	3	1	1	1	1	478	54.3	5.8	2.47	1
FALSE	Master Protein	Q8IYK4	Procollagen galactosyltransferase 2 OS=Homo sapiens OX=9606 GN=COLGALT2 PE=1 SV=1	FALSE	4	1	1	1	1	626	72.9	6.2	2.47	1
FALSE	Master Protein	P13686	Tartrate-resistant acid phosphatase type 5 OS=Homo sapiens OX=9606 GN=ACP5 PE=1 SV=3	FALSE	8	1	1	1	1	325	36.6	8.7	2.47	1
FALSE	Master Protein	Q13148	TAR DNA-binding protein 43 OS=Homo sapiens OX=9606 GN=TARDBP PE=1 SV=1	FALSE	4	1	1	1	1	414	44.7	6.19	2.47	1
FALSE	Master Protein	Q96FJ2	Dynein light chain 2, cytoplasmic OS=Homo sapiens OX=9606 GN=DYNLL2 PE=1 SV=1	FALSE	15	1	1	1	1	89	10.3	7.37	2.46	1
FALSE	Master Protein	P09234	U1 small nuclear ribonucleoprotein C OS=Homo sapiens OX=9606 GN=SNRPC PE=1 SV=1	FALSE	11	1	1	1	1	159	17.4	9.67	2.46	1
FALSE	Master Protein	Q86YA3	Protein ZGRF1 OS=Homo sapiens OX=9606 GN=ZGRF1 PE=1 SV=3	FALSE	1	1	1	1	1	2104	236.5	6.16	2.46	1
FALSE	Master Protein	Q9NR48	Histone-lysine N-methyltransferase ASH1L OS=Homo sapiens OX=9606 GN=ASH1L PE=1 SV=2	FALSE	0	1	1	1	1	2969	332.6	9.39	2.45	1
FALSE	Master Protein	Q9Y236	Oxidative stress-induced growth inhibitor 2 OS=Homo sapiens OX=9606 GN=OSGIN2 PE=2 SV=1	FALSE	2	1	1	1	1	505	56.6	7.44	2.45	1
FALSE	Master Protein	Q17RC7	Exocyst complex component 3-like protein 4 OS=Homo sapiens OX=9606 GN=EXOC3L4 PE=1 SV=2	FALSE	4	1	1	1	1	722	79.8	6.32	2.45	1
FALSE	Master Protein	Q9P243	Zinc finger protein ZFAT OS=Homo sapiens OX=9606 GN=ZFAT PE=1 SV=2	FALSE	1	1	1	1	1	1243	138.9	7.25	2.45	1
FALSE	Master Protein	Q15762	CD226 antigen OS=Homo sapiens OX=9606 GN=CD226 PE=1 SV=2	FALSE	6	1	1	1	1	336	38.6	7.94	2.44	1
FALSE	Master Protein	A0A096LP49	Coiled-coil domain-containing protein 187 OS=Homo sapiens OX=9606 GN=CCDC187 PE=2 SV=1	FALSE	5	2	2	2	1	1063	114.8	9.69	2.44	2
FALSE	Master Protein	P35711	Transcription factor SOX-5 OS=Homo sapiens OX=9606 GN=SOX5 PE=1 SV=3	FALSE	3	1	1	1	1	763	84	6.6	2.44	1
FALSE	Master Protein	Q7L014	Probable ATP-dependent RNA helicase DDX46 OS=Homo sapiens OX=9606 GN=DDX46 PE=1 SV=2	FALSE	2	1	1	1	1	1031	117.3	9.29	2.44	1
FALSE	Master Protein	Q8ND56	Protein LSM14 homolog A OS=Homo sapiens OX=9606 GN=LSM14A PE=1 SV=3	FALSE	5	1	1	1	1	463	50.5	9.52	2.43	1
FALSE	Master Protein	P0CG12	Chromosome transmission fidelity protein 8 homolog isoform 2 OS=Homo sapiens OX=9606 GN=CHTF8 PE=1 SV=1	FALSE	8	1	1	1	1	524	51.4	12.41	2.43	1
FALSE	Master Protein	P82912	28S ribosomal protein S11, mitochondrial OS=Homo sapiens OX=9606 GN=MRPS11 PE=1 SV=2	FALSE	15	1	1	1	1	194	20.6	10.81	2.43	1
FALSE	Master Protein	O95478	Ribosome biogenesis protein NSA2 homolog OS=Homo sapiens OX=9606 GN=NSA2 PE=1 SV=1	FALSE	6	1	1	1	1	260	30	10.27	2.43	1
FALSE	Master Protein	Q7Z589	BRCA2-interacting transcriptional repressor EMSY OS=Homo sapiens OX=9606 GN=EMSY PE=1 SV=2	FALSE	2	1	1	1	1	1322	141.4	9.33	2.43	1
FALSE	Master Protein	O94906	Pre-mRNA-processing factor 6 OS=Homo sapiens OX=9606 GN=PRPF6 PE=1 SV=1	FALSE	1	1	1	1	1	941	106.9	8.25	2.43	1
FALSE	Master Protein	Q9BQ70	Transcription factor 25 OS=Homo sapiens OX=9606 GN=TCF25 PE=1 SV=1	FALSE	2	1	1	1	1	676	76.6	6.35	2.43	1
FALSE	Master Protein	Q9Y2Q9	28S ribosomal protein S28, mitochondrial OS=Homo sapiens OX=9606 GN=MRPS28 PE=1 SV=1	FALSE	5	1	1	1	1	187	20.8	9.1	2.42	1
FALSE	Master Protein	Q9P2N6	KAT8 regulatory NSL complex subunit 3 OS=Homo sapiens OX=9606 GN=KANSL3 PE=1 SV=2	FALSE	2	1	1	1	1	904	95.9	9.39	2.42	1
FALSE	Master Protein	P47897	Glutamine--tRNA ligase OS=Homo sapiens OX=9606 GN=QARS PE=1 SV=1	FALSE	4	1	1	1	1	775	87.7	7.15	2.42	1
FALSE	Master Protein	Q5JY77	G-protein coupled receptor-associated sorting protein 1 OS=Homo sapiens OX=9606 GN=GPRASP1 PE=1 SV=3	FALSE	1	1	1	1	1	1395	156.8	4.68	2.42	1
FALSE	Master Protein	Q9H1K4	Mitochondrial glutamate carrier 2 OS=Homo sapiens OX=9606 GN=SLC25A18 PE=1 SV=1	FALSE	11	1	1	1	1	315	33.8	9.25	2.41	1
FALSE	Master Protein	Q9HCG1	Zinc finger protein 160 OS=Homo sapiens OX=9606 GN=ZNF160 PE=2 SV=3	FALSE	2	1	1	1	1	818	94.1	9.28	2.41	1
FALSE	Master Protein	Q15154	Pericentriolar material 1 protein OS=Homo sapiens OX=9606 GN=PCM1 PE=1 SV=5	FALSE	1	1	1	1	1	2024	228.4	5.02	2.41	1
FALSE	Master Protein	Q8IYU8	Calcium uptake protein 2, mitochondrial OS=Homo sapiens OX=9606 GN=MICU2 PE=1 SV=2	FALSE	4	1	1	1	1	434	49.6	9.09	2.41	1
FALSE	Master Protein	Q14232	Translation initiation factor eIF-2B subunit alpha OS=Homo sapiens OX=9606 GN=EIF2B1 PE=1 SV=1	FALSE	8	1	1	1	1	305	33.7	7.33	2.4	1
FALSE	Master Protein	P55199	RNA polymerase II elongation factor ELL OS=Homo sapiens OX=9606 GN=ELL PE=1 SV=1	FALSE	4	1	1	1	1	621	68.2	9.33	2.4	1
FALSE	Master Protein	Q96CB9	5-methylcytosine rRNA methyltransferase NSUN4 OS=Homo sapiens OX=9606 GN=NSUN4 PE=1 SV=2	FALSE	3	1	1	1	1	384	43.1	8.18	2.39	1
FALSE	Master Protein	Q8NI27	THO complex subunit 2 OS=Homo sapiens OX=9606 GN=THOC2 PE=1 SV=2	FALSE	1	1	1	1	1	1593	182.7	8.44	2.39	1
FALSE	Master Protein	Q8TED0	U3 small nucleolar RNA-associated protein 15 homolog OS=Homo sapiens OX=9606 GN=UTP15 PE=1 SV=3	FALSE	2	1	1	1	1	518	58.4	9.11	2.39	1
FALSE	Master Protein	P08238	Heat shock protein HSP 90-beta OS=Homo sapiens OX=9606 GN=HSP90AB1 PE=1 SV=4	FALSE	3	1	1	1	1	724	83.2	5.03	2.39	1
FALSE	Master Protein	Q7Z2W9	39S ribosomal protein L21, mitochondrial OS=Homo sapiens OX=9606 GN=MRPL21 PE=1 SV=2	FALSE	5	1	1	1	1	205	22.8	9.89	2.39	1
FALSE	Master Protein	O15083	ERC protein 2 OS=Homo sapiens OX=9606 GN=ERC2 PE=1 SV=3	FALSE	1	1	1	1	1	957	110.5	6.99	2.39	1
FALSE	Master Protein	Q13595	Transformer-2 protein homolog alpha OS=Homo sapiens OX=9606 GN=TRA2A PE=1 SV=1	FALSE	5	1	1	1	1	282	32.7	11.27	2.38	1
FALSE	Master Protein	P55289	Cadherin-12 OS=Homo sapiens OX=9606 GN=CDH12 PE=2 SV=2	FALSE	2	1	1	1	1	794	88.3	4.81	2.38	1
FALSE	Master Protein	Q6NZY4	Zinc finger CCHC domain-containing protein 8 OS=Homo sapiens OX=9606 GN=ZCCHC8 PE=1 SV=2	FALSE	3	1	1	1	1	707	78.5	4.87	2.38	1
FALSE	Master Protein	P30048	Thioredoxin-dependent peroxide reductase, mitochondrial OS=Homo sapiens OX=9606 GN=PRDX3 PE=1 SV=3	FALSE	7	1	1	1	1	256	27.7	7.78	2.37	1
FALSE	Master Protein	Q9BQ90	Kelch domain-containing protein 3 OS=Homo sapiens OX=9606 GN=KLHDC3 PE=2 SV=1	FALSE	6	1	1	1	1	382	43.1	8.07	2.37	1
FALSE	Master Protein	Q12873	Chromodomain-helicase-DNA-binding protein 3 OS=Homo sapiens OX=9606 GN=CHD3 PE=1 SV=3	FALSE	1	1	1	1	1	2000	226.5	7.3	2.37	1
FALSE	Master Protein	Q12809	Potassium voltage-gated channel subfamily H member 2 OS=Homo sapiens OX=9606 GN=KCNH2 PE=1 SV=1	FALSE	2	1	1	1	1	1159	126.6	7.93	2.37	1
FALSE	Master Protein	Q8NCM2	Potassium voltage-gated channel subfamily H member 5 OS=Homo sapiens OX=9606 GN=KCNH5 PE=1 SV=3	FALSE	2	1	1	1	1	988	111.8	7.58	2.37	1
FALSE	Master Protein	Q13813	Spectrin alpha chain, non-erythrocytic 1 OS=Homo sapiens OX=9606 GN=SPTAN1 PE=1 SV=3	FALSE	1	1	1	1	1	2472	284.4	5.35	2.37	1
FALSE	Master Protein	Q9HB14	Potassium channel subfamily K member 13 OS=Homo sapiens OX=9606 GN=KCNK13 PE=2 SV=2	FALSE	4	1	1	1	1	408	45.4	8.35	2.37	1
FALSE	Master Protein	O00370	LINE-1 retrotransposable element ORF2 protein OS=Homo sapiens OX=9606 PE=1 SV=1	FALSE	2	1	1	1	1	1275	148.9	9.66	2.37	1
FALSE	Master Protein	O75914	Serine/threonine-protein kinase PAK 3 OS=Homo sapiens OX=9606 GN=PAK3 PE=1 SV=2	FALSE	6	1	1	1	1	559	62.3	5.45	2.37	1
FALSE	Master Protein	Q9UJ78	Zinc finger MYM-type protein 5 OS=Homo sapiens OX=9606 GN=ZMYM5 PE=1 SV=4	FALSE	3	1	1	1	1	669	74.8	8.16	2.37	1
FALSE	Master Protein	Q14683	Structural maintenance of chromosomes protein 1A OS=Homo sapiens OX=9606 GN=SMC1A PE=1 SV=2	FALSE	1	1	1	1	1	1233	143.1	7.64	2.37	1
FALSE	Master Protein	Q9C0F1	Centrosomal protein of 44 kDa OS=Homo sapiens OX=9606 GN=CEP44 PE=1 SV=2	FALSE	7	1	1	1	1	390	44.1	5.21	2.37	1
FALSE	Master Protein	O43164	E3 ubiquitin-protein ligase Praja-2 OS=Homo sapiens OX=9606 GN=PJA2 PE=1 SV=4	FALSE	4	1	1	1	1	708	78.2	4.39	2.36	1
FALSE	Master Protein	Q9NWB6	Arginine and glutamate-rich protein 1 OS=Homo sapiens OX=9606 GN=ARGLU1 PE=1 SV=1	FALSE	5	1	1	1	1	273	33.2	10.35	2.36	1
FALSE	Master Protein	Q7Z7A1	Centriolin OS=Homo sapiens OX=9606 GN=CNTRL PE=1 SV=2	FALSE	1	1	1	1	1	2325	268.7	5.55	2.36	1
FALSE	Master Protein	Q04837	Single-stranded DNA-binding protein, mitochondrial OS=Homo sapiens OX=9606 GN=SSBP1 PE=1 SV=1	FALSE	10	1	1	1	1	148	17.2	9.6	2.35	1
FALSE	Master Protein	Q6ZSN1	Putative uncharacterized protein FLJ45355 OS=Homo sapiens OX=9606 PE=2 SV=1	FALSE	10	1	1	1	1	163	16.6	11.74	2.35	1
FALSE	Master Protein	Q9ULC6	Protein-arginine deiminase type-1 OS=Homo sapiens OX=9606 GN=PADI1 PE=1 SV=2	FALSE	4	1	1	1	1	663	74.6	6.49	2.35	1
FALSE	Master Protein	A6NNC1	Putative POM121-like protein 1-like OS=Homo sapiens OX=9606 PE=5 SV=3	FALSE	5	1	1	1	1	897	94	10.26	2.35	1
FALSE	Master Protein	Q9NQ90	Anoctamin-2 OS=Homo sapiens OX=9606 GN=ANO2 PE=1 SV=2	FALSE	1	1	1	1	1	1003	113.9	6.55	2.34	1
FALSE	Master Protein	Q5JUK3	Potassium channel subfamily T member 1 OS=Homo sapiens OX=9606 GN=KCNT1 PE=1 SV=2	FALSE	3	1	1	1	1	1230	138.3	7.52	2.34	1
FALSE	Master Protein	Q9H9Y2	Ribosome production factor 1 OS=Homo sapiens OX=9606 GN=RPF1 PE=1 SV=2	FALSE	5	1	1	1	1	349	40.1	10.01	2.34	1
FALSE	Master Protein	Q92833	Protein Jumonji OS=Homo sapiens OX=9606 GN=JARID2 PE=1 SV=2	FALSE	2	1	1	1	1	1246	138.6	9.38	2.34	1
FALSE	Master Protein	Q969X6	U3 small nucleolar RNA-associated protein 4 homolog OS=Homo sapiens OX=9606 GN=UTP4 PE=1 SV=1	FALSE	2	1	1	1	1	686	76.8	8.85	2.34	1
FALSE	Master Protein	P20849	Collagen alpha-1(IX) chain OS=Homo sapiens OX=9606 GN=COL9A1 PE=1 SV=3	FALSE	4	1	1	1	1	921	91.8	8.72	2.34	1
FALSE	Master Protein	Q96HA1	Nuclear envelope pore membrane protein POM 121 OS=Homo sapiens OX=9606 GN=POM121 PE=1 SV=2	FALSE	1	1	1	1	1	1249	127.6	10.56	2.34	1
FALSE	Master Protein	Q16877	6-phosphofructo-2-kinase/fructose-2,6-bisphosphatase 4 OS=Homo sapiens OX=9606 GN=PFKFB4 PE=2 SV=6	FALSE	3	1	1	1	1	469	54	6.62	2.34	1
FALSE	Master Protein	P13861	cAMP-dependent protein kinase type II-alpha regulatory subunit OS=Homo sapiens OX=9606 GN=PRKAR2A PE=1 SV=2	FALSE	6	1	1	1	1	404	45.5	5.07	2.34	1
FALSE	Master Protein	Q9UDW3	Zinc finger matrin-type protein 5 OS=Homo sapiens OX=9606 GN=ZMAT5 PE=1 SV=1	FALSE	14	1	1	1	1	170	20	8.59	2.33	1
FALSE	Master Protein	O15553	Pyrin OS=Homo sapiens OX=9606 GN=MEFV PE=1 SV=1	FALSE	2	1	1	1	1	781	86.4	8.03	2.33	1
FALSE	Master Protein	Q9BYD3	39S ribosomal protein L4, mitochondrial OS=Homo sapiens OX=9606 GN=MRPL4 PE=1 SV=1	FALSE	5	1	1	1	1	311	34.9	9.72	2.33	1
FALSE	Master Protein	A6NHR9	Structural maintenance of chromosomes flexible hinge domain-containing protein 1 OS=Homo sapiens OX=9606 GN=SMCHD1 PE=1 SV=2	FALSE	2	1	1	1	1	2005	226.2	7.3	2.33	1
FALSE	Master Protein	O60610	Protein diaphanous homolog 1 OS=Homo sapiens OX=9606 GN=DIAPH1 PE=1 SV=2	FALSE	2	1	1	1	1	1272	141.3	5.41	2.33	1
FALSE	Master Protein	Q5VSY0	G kinase-anchoring protein 1 OS=Homo sapiens OX=9606 GN=GKAP1 PE=1 SV=2	FALSE	5	1	1	1	1	366	42.1	8.82	2.33	1
FALSE	Master Protein	Q9H061	Transmembrane protein 126A OS=Homo sapiens OX=9606 GN=TMEM126A PE=1 SV=1	FALSE	13	1	1	1	1	195	21.5	9.26	2.33	1
FALSE	Master Protein	P60201	Myelin proteolipid protein OS=Homo sapiens OX=9606 GN=PLP1 PE=1 SV=2	FALSE	7	1	1	1	1	277	30.1	8.35	2.33	1
FALSE	Master Protein	O14776	Transcription elongation regulator 1 OS=Homo sapiens OX=9606 GN=TCERG1 PE=1 SV=2	FALSE	2	1	1	1	1	1098	123.8	8.65	2.33	1
FALSE	Master Protein	Q0VF96	Cingulin-like protein 1 OS=Homo sapiens OX=9606 GN=CGNL1 PE=1 SV=2	FALSE	1	1	1	1	1	1302	149	5.67	2.32	1
FALSE	Master Protein	O60828	Polyglutamine-binding protein 1 OS=Homo sapiens OX=9606 GN=PQBP1 PE=1 SV=1	FALSE	12	1	1	1	1	265	30.5	6.33	2.32	1
FALSE	Master Protein	Q9BV73	Centrosome-associated protein CEP250 OS=Homo sapiens OX=9606 GN=CEP250 PE=1 SV=2	FALSE	1	1	1	1	1	2442	281	5.02	2.31	1
FALSE	Master Protein	Q9UF56	F-box/LRR-repeat protein 17 OS=Homo sapiens OX=9606 GN=FBXL17 PE=2 SV=3	FALSE	2	1	1	1	1	701	75.6	8.07	2.31	1
FALSE	Master Protein	Q15072	Zinc finger protein OZF OS=Homo sapiens OX=9606 GN=ZNF146 PE=1 SV=2	FALSE	4	1	1	1	1	292	33.3	8.88	2.31	1
FALSE	Master Protein	P78527	DNA-dependent protein kinase catalytic subunit OS=Homo sapiens OX=9606 GN=PRKDC PE=1 SV=3	FALSE	1	1	1	1	1	4128	468.8	7.12	2.31	1
FALSE	Master Protein	Q02241	Kinesin-like protein KIF23 OS=Homo sapiens OX=9606 GN=KIF23 PE=1 SV=3	FALSE	1	1	1	1	1	960	110	8.51	2.31	1
FALSE	Master Protein	Q08E93	Protein FAM27E3 OS=Homo sapiens OX=9606 GN=FAM27E3 PE=1 SV=1	FALSE	13	1	1	1	1	113	13.5	11.88	2.31	1
FALSE	Master Protein	Q9NW82	WD repeat-containing protein 70 OS=Homo sapiens OX=9606 GN=WDR70 PE=1 SV=1	FALSE	4	1	1	1	1	654	73.2	6.33	2.3	1
FALSE	Master Protein	Q9Y2W2	WW domain-binding protein 11 OS=Homo sapiens OX=9606 GN=WBP11 PE=1 SV=1	FALSE	4	1	1	1	1	641	70	8.38	2.3	1
FALSE	Master Protein	Q6MZM0	Hephaestin-like protein 1 OS=Homo sapiens OX=9606 GN=HEPHL1 PE=2 SV=2	FALSE	2	1	1	1	1	1159	131.5	6.74	2.3	1
FALSE	Master Protein	Q15477	Helicase SKI2W OS=Homo sapiens OX=9606 GN=SKIV2L PE=1 SV=3	FALSE	1	1	1	1	1	1246	137.7	6.06	2.29	1
FALSE	Master Protein	Q99973	Telomerase protein component 1 OS=Homo sapiens OX=9606 GN=TEP1 PE=1 SV=2	FALSE	0	1	1	1	1	2627	290.3	7.97	2.29	1
FALSE	Master Protein	O00488	Zinc finger protein 593 OS=Homo sapiens OX=9606 GN=ZNF593 PE=1 SV=2	FALSE	10	1	1	1	1	134	15.2	9.82	2.29	1
FALSE	Master Protein	Q8WWK9	Cytoskeleton-associated protein 2 OS=Homo sapiens OX=9606 GN=CKAP2 PE=1 SV=1	FALSE	2	1	1	1	1	683	76.9	9.41	2.28	1
FALSE	Master Protein	Q9P0P8	Uncharacterized protein C6orf203 OS=Homo sapiens OX=9606 GN=C6orf203 PE=1 SV=1	FALSE	5	1	1	1	1	240	27.9	9.29	2.27	1
FALSE	Master Protein	Q9BWJ5	Splicing factor 3B subunit 5 OS=Homo sapiens OX=9606 GN=SF3B5 PE=1 SV=1	FALSE	17	1	1	1	1	86	10.1	6.35	2.26	1
FALSE	Master Protein	Q8TAV0	Protein FAM76A OS=Homo sapiens OX=9606 GN=FAM76A PE=2 SV=1	FALSE	5	1	1	1	1	307	35	9.19	2.26	1
FALSE	Master Protein	Q5VT25	Serine/threonine-protein kinase MRCK alpha OS=Homo sapiens OX=9606 GN=CDC42BPA PE=1 SV=1	FALSE	1	1	1	1	1	1732	197.2	6.58	2.26	1
FALSE	Master Protein	Q9Y657	Spindlin-1 OS=Homo sapiens OX=9606 GN=SPIN1 PE=1 SV=3	FALSE	4	1	1	1	1	262	29.6	6.96	2.25	1
FALSE	Master Protein	Q8NI77	Kinesin-like protein KIF18A OS=Homo sapiens OX=9606 GN=KIF18A PE=1 SV=2	FALSE	2	1	1	1	1	898	102.2	8.91	2.25	1
FALSE	Master Protein	Q8WUB8	PHD finger protein 10 OS=Homo sapiens OX=9606 GN=PHF10 PE=1 SV=3	FALSE	4	1	1	1	1	498	56	6.62	2.24	1
FALSE	Master Protein	Q14331	Protein FRG1 OS=Homo sapiens OX=9606 GN=FRG1 PE=1 SV=1	FALSE	5	1	1	1	1	258	29.2	9.01	2.23	1
FALSE	Master Protein	Q9C037	E3 ubiquitin-protein ligase TRIM4 OS=Homo sapiens OX=9606 GN=TRIM4 PE=1 SV=2	FALSE	2	1	1	1	1	500	57.4	8.1	2.22	1
FALSE	Master Protein	O75190	DnaJ homolog subfamily B member 6 OS=Homo sapiens OX=9606 GN=DNAJB6 PE=1 SV=2	FALSE	5	1	1	1	1	326	36.1	9.16	2.21	1
FALSE	Master Protein	Q969H6	Ribonuclease P/MRP protein subunit POP5 OS=Homo sapiens OX=9606 GN=POP5 PE=1 SV=1	FALSE	7	1	1	1	1	163	18.8	7.27	2.2	1
FALSE	Master Protein	Q8N3X1	Formin-binding protein 4 OS=Homo sapiens OX=9606 GN=FNBP4 PE=1 SV=3	FALSE	1	1	1	1	1	1017	110.2	4.74	2.19	1
FALSE	Master Protein	Q9ULV4	Coronin-1C OS=Homo sapiens OX=9606 GN=CORO1C PE=1 SV=1	FALSE	3	1	1	1	1	474	53.2	7.08	2.19	1
FALSE	Master Protein	O96019	Actin-like protein 6A OS=Homo sapiens OX=9606 GN=ACTL6A PE=1 SV=1	FALSE	3	1	1	1	1	429	47.4	5.6	2.19	1
FALSE	Master Protein	Q8N442	Translation factor GUF1, mitochondrial OS=Homo sapiens OX=9606 GN=GUF1 PE=1 SV=1	FALSE	2	1	1	1	1	669	74.3	8.59	2.18	1
FALSE	Master Protein	O60508	Pre-mRNA-processing factor 17 OS=Homo sapiens OX=9606 GN=CDC40 PE=1 SV=1	FALSE	2	1	1	1	1	579	65.5	7.06	2.18	1
FALSE	Master Protein	Q8NHU2	Cilia- and flagella-associated protein 61 OS=Homo sapiens OX=9606 GN=CFAP61 PE=2 SV=3	FALSE	1	1	1	1	1	1237	141.3	6.16	2.18	1
FALSE	Master Protein	Q8N3Z6	Zinc finger CCHC domain-containing protein 7 OS=Homo sapiens OX=9606 GN=ZCCHC7 PE=1 SV=2	FALSE	3	1	1	1	1	543	63	7.33	2.18	1
FALSE	Master Protein	Q8IWB1	Inositol 1,4,5-trisphosphate receptor-interacting protein OS=Homo sapiens OX=9606 GN=ITPRIP PE=1 SV=1	FALSE	2	1	1	1	1	547	62	5.88	2.17	1
FALSE	Master Protein	P0DPB6	DNA-directed RNA polymerases I and III subunit RPAC2 OS=Homo sapiens OX=9606 GN=POLR1D PE=1 SV=1	FALSE	14	1	1	1	1	133	15.2	5.8	2.16	1
FALSE	Master Protein	Q8NEJ9	Neuroguidin OS=Homo sapiens OX=9606 GN=NGDN PE=1 SV=1	FALSE	4	1	1	1	1	315	35.9	9.57	2.16	1
FALSE	Master Protein	Q9NRZ9	Lymphoid-specific helicase OS=Homo sapiens OX=9606 GN=HELLS PE=1 SV=1	FALSE	1	1	1	1	1	838	97	7.93	2.15	1
FALSE	Master Protein	Q96A35	39S ribosomal protein L24, mitochondrial OS=Homo sapiens OX=9606 GN=MRPL24 PE=1 SV=1	FALSE	6	1	1	1	1	216	24.9	9.29	2.15	1
FALSE	Master Protein	O00505	Importin subunit alpha-4 OS=Homo sapiens OX=9606 GN=KPNA3 PE=1 SV=2	FALSE	2	1	1	1	1	521	57.8	4.94	2.15	1
FALSE	Master Protein	Q6ZS92	Putative uncharacterized protein FLJ45721 OS=Homo sapiens OX=9606 PE=5 SV=2	FALSE	9	1	1	1	1	163	18.1	9.94	2.13	1
FALSE	Master Protein	Q14146	Unhealthy ribosome biogenesis protein 2 homolog OS=Homo sapiens OX=9606 GN=URB2 PE=2 SV=2	FALSE	3	2	2	2	1	1524	170.4	7.31	2.13	2
FALSE	Master Protein	Q9Y3C6	Peptidyl-prolyl cis-trans isomerase-like 1 OS=Homo sapiens OX=9606 GN=PPIL1 PE=1 SV=1	FALSE	6	1	1	1	1	166	18.2	7.99	2.13	1
FALSE	Master Protein	P07358	Complement component C8 beta chain OS=Homo sapiens OX=9606 GN=C8B PE=1 SV=3	FALSE	2	1	1	1	1	591	67	8.13	2.13	1
FALSE	Master Protein	Q5T280	Putative methyltransferase C9orf114 OS=Homo sapiens OX=9606 GN=SPOUT1 PE=1 SV=3	FALSE	3	1	1	1	1	376	42	7.43	2.12	1
FALSE	Master Protein	Q9UBU9	Nuclear RNA export factor 1 OS=Homo sapiens OX=9606 GN=NXF1 PE=1 SV=1	FALSE	4	1	1	1	1	619	70.1	8.51	2.12	1
FALSE	Master Protein	Q5T2D3	OTU domain-containing protein 3 OS=Homo sapiens OX=9606 GN=OTUD3 PE=1 SV=1	FALSE	4	1	1	1	1	398	45.1	8.29	2.11	1
FALSE	Master Protein	O95232	Luc7-like protein 3 OS=Homo sapiens OX=9606 GN=LUC7L3 PE=1 SV=2	FALSE	4	1	1	1	1	432	51.4	9.79	2.1	1
FALSE	Master Protein	Q8NFH8	RalBP1-associated Eps domain-containing protein 2 OS=Homo sapiens OX=9606 GN=REPS2 PE=1 SV=2	FALSE	2	1	1	1	1	660	71.5	7.65	2.1	1
FALSE	Master Protein	Q12894	Interferon-related developmental regulator 2 OS=Homo sapiens OX=9606 GN=IFRD2 PE=1 SV=3	FALSE	2	1	1	1	1	506	54.8	7.94	2.09	1
FALSE	Master Protein	Q8WXJ9	Ankyrin repeat and SOCS box protein 17 OS=Homo sapiens OX=9606 GN=ASB17 PE=2 SV=2	FALSE	4	1	1	1	1	295	34.3	8.79	2.09	1
FALSE	Master Protein	Q0P6D6	Coiled-coil domain-containing protein 15 OS=Homo sapiens OX=9606 GN=CCDC15 PE=2 SV=2	FALSE	1	1	1	1	1	951	110.4	6.47	2.09	1
FALSE	Master Protein	Q9Y388	RNA-binding motif protein, X-linked 2 OS=Homo sapiens OX=9606 GN=RBMX2 PE=1 SV=2	FALSE	4	1	1	1	1	322	37.3	9.83	2.09	1
FALSE	Master Protein	Q68DK2	Zinc finger FYVE domain-containing protein 26 OS=Homo sapiens OX=9606 GN=ZFYVE26 PE=1 SV=3	FALSE	1	1	1	1	1	2539	284.4	6.39	2.09	1
FALSE	Master Protein	Q9NVL8	Uncharacterized protein CCDC198 OS=Homo sapiens OX=9606 GN=CCDC198 PE=1 SV=2	FALSE	3	1	1	1	1	296	34.7	9.28	2.08	1
FALSE	Master Protein	P41223	Protein BUD31 homolog OS=Homo sapiens OX=9606 GN=BUD31 PE=1 SV=2	FALSE	8	1	1	1	1	144	17	8.82	2.07	1
FALSE	Master Protein	Q86U42	Polyadenylate-binding protein 2 OS=Homo sapiens OX=9606 GN=PABPN1 PE=1 SV=3	FALSE	4	1	1	1	1	306	32.7	5.06	2.07	1
FALSE	Master Protein	Q7LGA3	Heparan sulfate 2-O-sulfotransferase 1 OS=Homo sapiens OX=9606 GN=HS2ST1 PE=1 SV=1	FALSE	3	1	1	1	1	356	41.9	8.69	2.05	1
FALSE	Master Protein	Q9BTV4	Transmembrane protein 43 OS=Homo sapiens OX=9606 GN=TMEM43 PE=1 SV=1	FALSE	4	1	1	1	1	400	44.8	8.13	2.05	1
FALSE	Master Protein	C9JLW8	Mapk-regulated corepressor-interacting protein 1 OS=Homo sapiens OX=9606 GN=MCRIP1 PE=1 SV=1	FALSE	11	1	1	1	1	97	10.9	9.41	2.05	1
FALSE	Master Protein	Q9BTD8	RNA-binding protein 42 OS=Homo sapiens OX=9606 GN=RBM42 PE=1 SV=1	FALSE	4	1	1	1	1	480	50.4	9.63	2.05	1
FALSE	Master Protein	Q9Y6A4	Cilia- and flagella-associated protein 20 OS=Homo sapiens OX=9606 GN=CFAP20 PE=1 SV=1	FALSE	9	1	1	1	1	193	22.8	9.76	2.05	1
FALSE	Master Protein	Q9UNL2	Translocon-associated protein subunit gamma OS=Homo sapiens OX=9606 GN=SSR3 PE=1 SV=1	FALSE	8	1	1	1	1	185	21.1	9.61	2.05	1
FALSE	Master Protein	P62273	40S ribosomal protein S29 OS=Homo sapiens OX=9606 GN=RPS29 PE=1 SV=2	FALSE	14	1	1	1	1	56	6.7	10.13	2.04	1
FALSE	Master Protein	Q8IWZ3	Ankyrin repeat and KH domain-containing protein 1 OS=Homo sapiens OX=9606 GN=ANKHD1 PE=1 SV=1	FALSE	0	1	1	1	1	2542	269.3	5.73	2.04	1
FALSE	Master Protein	Q99543	DnaJ homolog subfamily C member 2 OS=Homo sapiens OX=9606 GN=DNAJC2 PE=1 SV=4	FALSE	2	1	1	1	1	621	72	8.7	2.04	1
FALSE	Master Protein	Q06124	Tyrosine-protein phosphatase non-receptor type 11 OS=Homo sapiens OX=9606 GN=PTPN11 PE=1 SV=2	FALSE	3	1	1	1	1	597	68.4	7.3	2.04	1
FALSE	Master Protein	Q6RFH5	WD repeat-containing protein 74 OS=Homo sapiens OX=9606 GN=WDR74 PE=1 SV=1	FALSE	4	1	1	1	1	385	42.4	8.32	2.04	1
FALSE	Master Protein	P52294	Importin subunit alpha-5 OS=Homo sapiens OX=9606 GN=KPNA1 PE=1 SV=3	FALSE	3	1	1	1	1	538	60.2	5.01	2.03	1
FALSE	Master Protein	O75351	Vacuolar protein sorting-associated protein 4B OS=Homo sapiens OX=9606 GN=VPS4B PE=1 SV=2	FALSE	3	1	1	1	1	444	49.3	7.23	2.02	1
FALSE	Master Protein	P49674	Casein kinase I isoform epsilon OS=Homo sapiens OX=9606 GN=CSNK1E PE=1 SV=1	FALSE	3	1	1	1	1	416	47.3	9.66	2.02	1
FALSE	Master Protein	P58317	Zinc finger protein 121 OS=Homo sapiens OX=9606 GN=ZNF121 PE=3 SV=2	FALSE	3	1	1	1	1	390	44.7	8.05	2.02	1
FALSE	Master Protein	Q6P2I7	Endogenous Bornavirus-like nucleoprotein 2 OS=Homo sapiens OX=9606 GN=EBLN2 PE=2 SV=1	FALSE	4	1	1	1	1	272	30.4	9.04	2.01	1
FALSE	Master Protein	Q9NTJ3	Structural maintenance of chromosomes protein 4 OS=Homo sapiens OX=9606 GN=SMC4 PE=1 SV=2	FALSE	1	1	1	1	1	1288	147.1	6.79	2.01	1
FALSE	Master Protein	Q7L3S4	Zinc finger protein 771 OS=Homo sapiens OX=9606 GN=ZNF771 PE=1 SV=1	FALSE	4	1	1	1	1	317	35.7	8.79	2.01	1
FALSE	Master Protein	P10599	Thioredoxin OS=Homo sapiens OX=9606 GN=TXN PE=1 SV=3	FALSE	11	1	1	1	1	105	11.7	4.92	2.01	1
FALSE	Master Protein	Q96EP5	DAZ-associated protein 1 OS=Homo sapiens OX=9606 GN=DAZAP1 PE=1 SV=1	FALSE	4	1	1	1	1	407	43.4	8.56	2.01	1
FALSE	Master Protein	P56192	Methionine--tRNA ligase, cytoplasmic OS=Homo sapiens OX=9606 GN=MARS PE=1 SV=2	FALSE	2	1	1	1	1	900	101.1	6.16	2.01	1
FALSE	Master Protein	Q9UFW8	CGG triplet repeat-binding protein 1 OS=Homo sapiens OX=9606 GN=CGGBP1 PE=1 SV=2	FALSE	5	1	1	1	1	167	18.8	8.95	2	1
FALSE	Master Protein	Q9BVV2	Fibronectin type III domain-containing protein 11 OS=Homo sapiens OX=9606 GN=FNDC11 PE=1 SV=1	FALSE	3	1	1	1	1	318	36.5	8.63	2	1
FALSE	Master Protein	A8MWD9	Putative small nuclear ribonucleoprotein G-like protein 15 OS=Homo sapiens OX=9606 GN=SNRPGP15 PE=5 SV=2	FALSE	17	1	1	1	1	76	8.5	8.84	2	1
FALSE	Master Protein	P83916	Chromobox protein homolog 1 OS=Homo sapiens OX=9606 GN=CBX1 PE=1 SV=1	FALSE	9	1	1	1	1	185	21.4	4.93	2	1
FALSE	Master Protein	O00442	RNA 3'-terminal phosphate cyclase OS=Homo sapiens OX=9606 GN=RTCA PE=1 SV=1	FALSE	3	1	1	1	1	366	39.3	7.85	1.99	1
FALSE	Master Protein	Q96EY1	DnaJ homolog subfamily A member 3, mitochondrial OS=Homo sapiens OX=9606 GN=DNAJA3 PE=1 SV=2	FALSE	3	1	1	1	1	480	52.5	9.26	1.98	1
FALSE	Master Protein	O95347	Structural maintenance of chromosomes protein 2 OS=Homo sapiens OX=9606 GN=SMC2 PE=1 SV=2	FALSE	1	1	1	1	1	1197	135.6	8.43	1.98	1
FALSE	Master Protein	P21796	Voltage-dependent anion-selective channel protein 1 OS=Homo sapiens OX=9606 GN=VDAC1 PE=1 SV=2	FALSE	4	1	1	1	1	283	30.8	8.54	1.98	1
FALSE	Master Protein	P50416	Carnitine O-palmitoyltransferase 1, liver isoform OS=Homo sapiens OX=9606 GN=CPT1A PE=1 SV=2	FALSE	2	1	1	1	1	773	88.3	8.65	1.98	1
FALSE	Master Protein	Q6ZNL6	FYVE, RhoGEF and PH domain-containing protein 5 OS=Homo sapiens OX=9606 GN=FGD5 PE=1 SV=3	FALSE	1	1	1	1	1	1462	159.8	5.01	1.97	1
FALSE	Master Protein	Q9ULX6	A-kinase anchor protein 8-like OS=Homo sapiens OX=9606 GN=AKAP8L PE=1 SV=3	FALSE	2	1	1	1	1	646	71.6	5.07	1.97	1
FALSE	Master Protein	O76039	Cyclin-dependent kinase-like 5 OS=Homo sapiens OX=9606 GN=CDKL5 PE=1 SV=1	FALSE	2	1	1	1	1	1030	115.5	9.54	1.97	1
FALSE	Master Protein	Q9HCM4	Band 4.1-like protein 5 OS=Homo sapiens OX=9606 GN=EPB41L5 PE=1 SV=3	FALSE	2	1	1	1	1	733	81.8	6.58	1.97	1
FALSE	Master Protein	Q9NRP0	Oligosaccharyltransferase complex subunit OSTC OS=Homo sapiens OX=9606 GN=OSTC PE=1 SV=1	FALSE	8	1	1	1	1	149	16.8	9.13	1.96	1
FALSE	Master Protein	Q6NSI4	RPA-related protein RADX OS=Homo sapiens OX=9606 GN=RADX PE=1 SV=2	FALSE	1	1	1	1	1	855	97.5	8.41	1.96	1
FALSE	Master Protein	Q8NE86	Calcium uniporter protein, mitochondrial OS=Homo sapiens OX=9606 GN=MCU PE=1 SV=1	FALSE	3	1	1	1	1	351	39.8	8.65	1.96	1
FALSE	Master Protein	Q9UIX4	Potassium voltage-gated channel subfamily G member 1 OS=Homo sapiens OX=9606 GN=KCNG1 PE=1 SV=1	FALSE	3	1	1	1	1	513	57.9	6.29	1.95	1
FALSE	Master Protein	O75122	CLIP-associating protein 2 OS=Homo sapiens OX=9606 GN=CLASP2 PE=1 SV=2	FALSE	1	1	1	1	1	1294	141	8.47	1.95	1
FALSE	Master Protein	P62258	14-3-3 protein epsilon OS=Homo sapiens OX=9606 GN=YWHAE PE=1 SV=1	FALSE	3	1	1	1	1	255	29.2	4.74	1.95	1
FALSE	Master Protein	A5YKK6	CCR4-NOT transcription complex subunit 1 OS=Homo sapiens OX=9606 GN=CNOT1 PE=1 SV=2	FALSE	0	1	1	1	1	2376	266.8	7.11	1.94	1
FALSE	Master Protein	Q9Y3D3	28S ribosomal protein S16, mitochondrial OS=Homo sapiens OX=9606 GN=MRPS16 PE=1 SV=1	FALSE	6	1	1	1	1	137	15.3	9.5	1.94	1
FALSE	Master Protein	P82933	28S ribosomal protein S9, mitochondrial OS=Homo sapiens OX=9606 GN=MRPS9 PE=1 SV=2	FALSE	4	1	1	1	1	396	45.8	9.51	1.93	1
FALSE	Master Protein	P78363	Retinal-specific ATP-binding cassette transporter OS=Homo sapiens OX=9606 GN=ABCA4 PE=1 SV=3	FALSE	1	1	1	1	1	2273	255.8	6.29	1.93	1
FALSE	Master Protein	O75179	Ankyrin repeat domain-containing protein 17 OS=Homo sapiens OX=9606 GN=ANKRD17 PE=1 SV=3	FALSE	0	1	1	1	1	2603	274.1	6.52	1.93	1
FALSE	Master Protein	Q9Y5L4	Mitochondrial import inner membrane translocase subunit Tim13 OS=Homo sapiens OX=9606 GN=TIMM13 PE=1 SV=1	FALSE	11	1	1	1	1	95	10.5	8.18	1.93	1
FALSE	Master Protein	Q7L590	Protein MCM10 homolog OS=Homo sapiens OX=9606 GN=MCM10 PE=1 SV=2	FALSE	2	1	1	1	1	875	98.1	8.75	1.93	1
FALSE	Master Protein	O75152	Zinc finger CCCH domain-containing protein 11A OS=Homo sapiens OX=9606 GN=ZC3H11A PE=1 SV=3	FALSE	1	1	1	1	1	810	89.1	8.37	1.93	1
FALSE	Master Protein	P0C7U0	Protein ELFN1 OS=Homo sapiens OX=9606 GN=ELFN1 PE=1 SV=2	FALSE	1	1	1	1	1	828	90.4	8.37	1.92	1
FALSE	Master Protein	P49591	Serine--tRNA ligase, cytoplasmic OS=Homo sapiens OX=9606 GN=SARS PE=1 SV=3	FALSE	3	1	1	1	1	514	58.7	6.43	1.92	1
FALSE	Master Protein	Q8N697	Solute carrier family 15 member 4 OS=Homo sapiens OX=9606 GN=SLC15A4 PE=1 SV=1	FALSE	2	1	1	1	1	577	62	9	1.92	1
FALSE	Master Protein	Q8N573	Oxidation resistance protein 1 OS=Homo sapiens OX=9606 GN=OXR1 PE=1 SV=2	FALSE	1	1	1	1	1	874	97.9	5.47	1.92	1
FALSE	Master Protein	Q8WXE9	Stonin-2 OS=Homo sapiens OX=9606 GN=STON2 PE=1 SV=1	FALSE	1	1	1	1	1	905	101.1	5.39	1.91	1
FALSE	Master Protein	Q9Y3F4	Serine-threonine kinase receptor-associated protein OS=Homo sapiens OX=9606 GN=STRAP PE=1 SV=1	FALSE	5	1	1	1	1	350	38.4	5.12	1.91	1
FALSE	Master Protein	Q8WXX7	Autism susceptibility gene 2 protein OS=Homo sapiens OX=9606 GN=AUTS2 PE=1 SV=1	FALSE	1	1	1	1	1	1259	138.9	9.38	1.91	1
FALSE	Master Protein	Q66PJ3	ADP-ribosylation factor-like protein 6-interacting protein 4 OS=Homo sapiens OX=9606 GN=ARL6IP4 PE=1 SV=2	FALSE	4	1	1	1	1	421	44.9	10.93	1.91	1
FALSE	Master Protein	Q9BYD2	39S ribosomal protein L9, mitochondrial OS=Homo sapiens OX=9606 GN=MRPL9 PE=1 SV=2	FALSE	6	1	1	1	1	267	30.2	10.08	1.91	1
FALSE	Master Protein	O94817	Ubiquitin-like protein ATG12 OS=Homo sapiens OX=9606 GN=ATG12 PE=1 SV=1	FALSE	4	1	1	1	1	140	15.1	5.1	1.91	1
FALSE	Master Protein	P49759	Dual specificity protein kinase CLK1 OS=Homo sapiens OX=9606 GN=CLK1 PE=1 SV=2	FALSE	3	1	1	1	1	484	57.3	8.87	1.91	1
FALSE	Master Protein	P06493	Cyclin-dependent kinase 1 OS=Homo sapiens OX=9606 GN=CDK1 PE=1 SV=3	FALSE	4	1	1	1	1	297	34.1	8.4	1.91	1
FALSE	Master Protein	Q6ZR08	Dynein heavy chain 12, axonemal OS=Homo sapiens OX=9606 GN=DNAH12 PE=2 SV=2	FALSE	0	1	1	1	1	3092	356.7	6.19	1.9	1
FALSE	Master Protein	P51798	H(+)/Cl(-) exchange transporter 7 OS=Homo sapiens OX=9606 GN=CLCN7 PE=1 SV=2	FALSE	2	1	1	1	1	805	88.6	8.43	1.9	1
FALSE	Master Protein	Q13042	Cell division cycle protein 16 homolog OS=Homo sapiens OX=9606 GN=CDC16 PE=1 SV=2	FALSE	2	1	1	1	1	620	71.6	5.85	1.9	1
FALSE	Master Protein	P41214	Eukaryotic translation initiation factor 2D OS=Homo sapiens OX=9606 GN=EIF2D PE=1 SV=3	FALSE	2	1	1	1	1	584	64.7	7.65	1.9	1
FALSE	Master Protein	O60220	Mitochondrial import inner membrane translocase subunit Tim8 A OS=Homo sapiens OX=9606 GN=TIMM8A PE=1 SV=1	FALSE	11	1	1	1	1	97	11	5.16	1.9	1
FALSE	Master Protein	P54284	Voltage-dependent L-type calcium channel subunit beta-3 OS=Homo sapiens OX=9606 GN=CACNB3 PE=1 SV=1	FALSE	2	1	1	1	1	484	54.5	6.35	1.9	1
FALSE	Master Protein	Q53GS7	Nucleoporin GLE1 OS=Homo sapiens OX=9606 GN=GLE1 PE=1 SV=2	FALSE	2	1	1	1	1	698	79.8	7.43	1.9	1
FALSE	Master Protein	Q96GG9	DCN1-like protein 1 OS=Homo sapiens OX=9606 GN=DCUN1D1 PE=1 SV=1	FALSE	5	1	1	1	1	259	30.1	5.34	1.9	1
FALSE	Master Protein	Q9Y6R1	Electrogenic sodium bicarbonate cotransporter 1 OS=Homo sapiens OX=9606 GN=SLC4A4 PE=1 SV=1	FALSE	1	1	1	1	1	1079	121.4	6.8	1.9	1
FALSE	Master Protein	Q8IWA0	WD repeat-containing protein 75 OS=Homo sapiens OX=9606 GN=WDR75 PE=1 SV=1	FALSE	2	1	1	1	1	830	94.4	5.96	1.9	1
FALSE	Master Protein	Q5JTW2	Centrosomal protein of 78 kDa OS=Homo sapiens OX=9606 GN=CEP78 PE=1 SV=1	FALSE	2	1	1	1	1	689	76.3	8.18	1.9	1
FALSE	Master Protein	Q96P09	Baculoviral IAP repeat-containing protein 8 OS=Homo sapiens OX=9606 GN=BIRC8 PE=1 SV=2	FALSE	15	1	1	1	1	236	27.1	7.31	0	1
FALSE	Master Protein	Q5M9N0	Coiled-coil domain-containing protein 158 OS=Homo sapiens OX=9606 GN=CCDC158 PE=2 SV=2	FALSE	3	1	1	1	1	1113	127.1	6.46	0	1
FALSE	Master Protein	Q9P0W8	Spermatogenesis-associated protein 7 OS=Homo sapiens OX=9606 GN=SPATA7 PE=1 SV=3	FALSE	6	1	1	1	1	599	67.7	6.29	0	1
FALSE	Master Protein	Q8ND61	Uncharacterized protein C3orf20 OS=Homo sapiens OX=9606 GN=C3orf20 PE=2 SV=2	FALSE	4	1	1	1	1	904	101.2	9.13	0	1
FALSE	Master Protein	Q6AWC2	Protein WWC2 OS=Homo sapiens OX=9606 GN=WWC2 PE=1 SV=2	FALSE	3	1	1	1	1	1192	133.8	5.53	0	1
FALSE	Master Protein	Q02224	Centromere-associated protein E OS=Homo sapiens OX=9606 GN=CENPE PE=1 SV=2	FALSE	1	1	1	1	1	2701	316.2	5.64	0	1
FALSE	Master Protein	Q9BV86	N-terminal Xaa-Pro-Lys N-methyltransferase 1 OS=Homo sapiens OX=9606 GN=NTMT1 PE=1 SV=3	FALSE	13	1	1	1	1	223	25.4	5.52	0	1
FALSE	Master Protein	A6NM03	Olfactory receptor 2AG2 OS=Homo sapiens OX=9606 GN=OR2AG2 PE=2 SV=1	FALSE	10	1	1	1	1	316	35.2	8.51	0	1
FALSE	Master Protein	Q9NVI1	Fanconi anemia group I protein OS=Homo sapiens OX=9606 GN=FANCI PE=1 SV=4	FALSE	3	1	1	1	1	1328	149.2	6.74	0	1
FALSE	Master Protein	P59533	Taste receptor type 2 member 38 OS=Homo sapiens OX=9606 GN=TAS2R38 PE=2 SV=3	FALSE	12	1	2	1	1	333	37.9	9.42	0	1
FALSE	Master Protein	P48637	Glutathione synthetase OS=Homo sapiens OX=9606 GN=GSS PE=1 SV=1	FALSE	8	1	1	1	1	474	52.4	5.92	0	1
FALSE	Master Protein	Q9H4E7	Differentially expressed in FDCP 6 homolog OS=Homo sapiens OX=9606 GN=DEF6 PE=1 SV=1	FALSE	7	1	1	1	1	631	73.9	6.05	0	1
FALSE	Master Protein	Q86WI3	Protein NLRC5 OS=Homo sapiens OX=9606 GN=NLRC5 PE=1 SV=3	FALSE	2	1	1	1	1	1866	204.5	6.44	0	1
FALSE	Master Protein	Q7Z2E3	Aprataxin OS=Homo sapiens OX=9606 GN=APTX PE=1 SV=2	FALSE	9	1	2	1	1	356	40.7	9.17	0	1
FALSE	Master Protein	Q86XH1	Dynein regulatory complex protein 11 OS=Homo sapiens OX=9606 GN=IQCA1 PE=2 SV=1	FALSE	3	1	1	1	1	822	95.3	9.47	0	1
FALSE	Master Protein	P29353	SHC-transforming protein 1 OS=Homo sapiens OX=9606 GN=SHC1 PE=1 SV=4	FALSE	6	1	1	1	1	583	62.8	6.44	0	1
FALSE	Master Protein	Q9NXS2	Glutaminyl-peptide cyclotransferase-like protein OS=Homo sapiens OX=9606 GN=QPCTL PE=1 SV=2	FALSE	5	1	1	1	1	382	42.9	9.82	0	1
FALSE	Master Protein	O95696	Bromodomain-containing protein 1 OS=Homo sapiens OX=9606 GN=BRD1 PE=1 SV=1	FALSE	4	1	1	1	1	1058	119.4	8.6	0	1
FALSE	Master Protein	Q8TDF6	RAS guanyl-releasing protein 4 OS=Homo sapiens OX=9606 GN=RASGRP4 PE=1 SV=2	FALSE	4	1	1	1	1	673	74.8	8.02	0	1
FALSE	Master Protein	Q7Z2D5	Phospholipid phosphatase-related protein type 4 OS=Homo sapiens OX=9606 GN=PLPPR4 PE=1 SV=1	FALSE	5	1	1	1	1	763	82.9	8.73	0	1
FALSE	Master Protein	O94782	Ubiquitin carboxyl-terminal hydrolase 1 OS=Homo sapiens OX=9606 GN=USP1 PE=1 SV=1	FALSE	5	1	1	1	1	785	88.2	5.45	0	1
FALSE	Master Protein	Q5JPB2	Zinc finger protein 831 OS=Homo sapiens OX=9606 GN=ZNF831 PE=2 SV=4	FALSE	2	1	1	1	1	1677	177.8	8.34	0	1
FALSE	Master Protein	O15321	Transmembrane 9 superfamily member 1 OS=Homo sapiens OX=9606 GN=TM9SF1 PE=2 SV=2	FALSE	6	1	1	1	1	606	68.8	7.17	0	1
FALSE	Master Protein	Q6NXE6	Armadillo repeat-containing protein 6 OS=Homo sapiens OX=9606 GN=ARMC6 PE=1 SV=2	FALSE	6	1	1	1	1	501	54.1	6.24	0	1
FALSE	Master Protein	P36542	ATP synthase subunit gamma, mitochondrial OS=Homo sapiens OX=9606 GN=ATP5F1C PE=1 SV=1	FALSE	8	1	1	1	1	298	33	9.22	0	1
FALSE	Master Protein	O95302	Peptidyl-prolyl cis-trans isomerase FKBP9 OS=Homo sapiens OX=9606 GN=FKBP9 PE=1 SV=2	FALSE	5	1	1	1	1	570	63	5.08	0	1
FALSE	Master Protein	Q86UW7	Calcium-dependent secretion activator 2 OS=Homo sapiens OX=9606 GN=CADPS2 PE=1 SV=2	FALSE	2	1	1	1	1	1296	147.6	6.19	0	1
FALSE	Master Protein	Q13506	NGFI-A-binding protein 1 OS=Homo sapiens OX=9606 GN=NAB1 PE=1 SV=2	FALSE	5	1	1	1	1	487	54.4	6.7	0	1
FALSE	Master Protein	Q86VV8	Rotatin OS=Homo sapiens OX=9606 GN=RTTN PE=1 SV=3	FALSE	1	1	1	1	1	2226	248.5	6.7	0	1
FALSE	Master Protein	Q06546	GA-binding protein alpha chain OS=Homo sapiens OX=9606 GN=GABPA PE=1 SV=1	FALSE	6	1	1	1	1	454	51.3	4.97	0	1
FALSE	Master Protein	O60309	Leucine-rich repeat-containing protein 37A3 OS=Homo sapiens OX=9606 GN=LRRC37A3 PE=2 SV=2	FALSE	2	1	1	1	1	1634	180.5	5.31	0	1
FALSE	Master Protein	Q8IVW6	AT-rich interactive domain-containing protein 3B OS=Homo sapiens OX=9606 GN=ARID3B PE=1 SV=2	FALSE	5	1	1	1	1	561	60.6	7.52	0	1
FALSE	Master Protein	Q9H2X6	Homeodomain-interacting protein kinase 2 OS=Homo sapiens OX=9606 GN=HIPK2 PE=1 SV=2	FALSE	3	1	1	1	1	1198	130.9	8.43	0	1
FALSE	Master Protein	Q96JQ0	Protocadherin-16 OS=Homo sapiens OX=9606 GN=DCHS1 PE=1 SV=1	FALSE	1	1	1	1	1	3298	346	4.94	0	1
FALSE	Master Protein	P49640	Homeobox even-skipped homolog protein 1 OS=Homo sapiens OX=9606 GN=EVX1 PE=2 SV=1	FALSE	7	1	1	1	1	407	42.4	6.84	0	1
FALSE	Master Protein	A7MCY6	TANK-binding kinase 1-binding protein 1 OS=Homo sapiens OX=9606 GN=TBKBP1 PE=1 SV=1	FALSE	3	1	1	1	1	615	67.7	5.86	0	1
FALSE	Master Protein	Q9NQZ6	Zinc finger C4H2 domain-containing protein OS=Homo sapiens OX=9606 GN=ZC4H2 PE=1 SV=1	FALSE	14	1	1	1	1	224	26.2	7.14	0	1
FALSE	Master Protein	P10916	Myosin regulatory light chain 2, ventricular/cardiac muscle isoform OS=Homo sapiens OX=9606 GN=MYL2 PE=1 SV=3	FALSE	13	1	1	1	1	166	18.8	5	0	1
FALSE	Master Protein	Q15413	Ryanodine receptor 3 OS=Homo sapiens OX=9606 GN=RYR3 PE=1 SV=3	FALSE	1	1	1	1	1	4870	551.7	5.68	0	1
FALSE	Master Protein	Q8TDB8	Solute carrier family 2, facilitated glucose transporter member 14 OS=Homo sapiens OX=9606 GN=SLC2A14 PE=2 SV=1	FALSE	8	1	1	1	1	520	56.3	7.83	0	1
FALSE	Master Protein	P23141	Liver carboxylesterase 1 OS=Homo sapiens OX=9606 GN=CES1 PE=1 SV=2	FALSE	7	1	1	1	1	567	62.5	6.6	0	1
FALSE	Master Protein	Q6ZSS7	Major facilitator superfamily domain-containing protein 6 OS=Homo sapiens OX=9606 GN=MFSD6 PE=1 SV=2	FALSE	6	1	1	1	1	791	88	5.53	0	1
FALSE	Master Protein	Q9ULL4	Plexin-B3 OS=Homo sapiens OX=9606 GN=PLXNB3 PE=1 SV=2	FALSE	2	1	1	1	1	1909	206.7	6.4	0	1
FALSE	Master Protein	Q86V86	Serine/threonine-protein kinase pim-3 OS=Homo sapiens OX=9606 GN=PIM3 PE=1 SV=3	FALSE	7	1	1	1	1	326	35.9	6.14	0	1
FALSE	Master Protein	Q9UGF6	Olfactory receptor 5V1 OS=Homo sapiens OX=9606 GN=OR5V1 PE=2 SV=1	FALSE	13	1	1	1	1	321	36	8.44	0	1
FALSE	Master Protein	Q8IZM9	Probable sodium-coupled neutral amino acid transporter 6 OS=Homo sapiens OX=9606 GN=SLC38A6 PE=1 SV=2	FALSE	5	1	1	1	1	456	50.9	7.88	0	1
FALSE	Master Protein	Q9NVF9	Ethanolamine kinase 2 OS=Homo sapiens OX=9606 GN=ETNK2 PE=2 SV=3	FALSE	10	1	1	1	1	386	44.8	7.33	0	1
FALSE	Master Protein	Q5TCZ1	SH3 and PX domain-containing protein 2A OS=Homo sapiens OX=9606 GN=SH3PXD2A PE=1 SV=1	FALSE	2	1	1	1	1	1133	125.2	8.9	0	1
FALSE	Master Protein	P49327	Fatty acid synthase OS=Homo sapiens OX=9606 GN=FASN PE=1 SV=3	FALSE	1	1	1	1	1	2511	273.3	6.44	0	1
FALSE	Master Protein	P78509	Reelin OS=Homo sapiens OX=9606 GN=RELN PE=1 SV=3	FALSE	1	1	1	1	1	3460	388.1	5.88	0	1
FALSE	Master Protein	Q9Y548	Protein YIPF1 OS=Homo sapiens OX=9606 GN=YIPF1 PE=1 SV=1	FALSE	10	1	2	1	1	306	34.3	5.31	0	1
FALSE	Master Protein	Q92870	Amyloid-beta A4 precursor protein-binding family B member 2 OS=Homo sapiens OX=9606 GN=APBB2 PE=1 SV=3	FALSE	5	1	1	1	1	758	83.3	6.1	0	1
FALSE	Master Protein	O94933	SLIT and NTRK-like protein 3 OS=Homo sapiens OX=9606 GN=SLITRK3 PE=2 SV=2	FALSE	3	1	1	1	1	977	108.9	7.37	0	1
FALSE	Master Protein	P55283	Cadherin-4 OS=Homo sapiens OX=9606 GN=CDH4 PE=2 SV=2	FALSE	3	1	1	1	1	916	100.2	4.82	0	1
FALSE	Master Protein	P47869	Gamma-aminobutyric acid receptor subunit alpha-2 OS=Homo sapiens OX=9606 GN=GABRA2 PE=2 SV=2	FALSE	6	1	1	1	1	451	51.3	9.11	0	1
FALSE	Master Protein	A6NES4	Maestro heat-like repeat-containing protein family member 2A OS=Homo sapiens OX=9606 GN=MROH2A PE=4 SV=4	FALSE	2	1	1	1	1	1674	189.4	6.68	0	1
FALSE	Master Protein	Q9P2S2	Neurexin-2 OS=Homo sapiens OX=9606 GN=NRXN2 PE=2 SV=1	FALSE	3	1	1	1	1	1712	184.9	5.92	0	1
FALSE	Master Protein	Q9BY66	Lysine-specific demethylase 5D OS=Homo sapiens OX=9606 GN=KDM5D PE=1 SV=2	FALSE	2	1	1	1	1	1539	174	5.85	0	1
FALSE	Master Protein	Q07973	1,25-dihydroxyvitamin D(3) 24-hydroxylase, mitochondrial OS=Homo sapiens OX=9606 GN=CYP24A1 PE=1 SV=2	FALSE	7	1	1	1	1	514	58.8	8.75	0	1
FALSE	Master Protein	P33121	Long-chain-fatty-acid--CoA ligase 1 OS=Homo sapiens OX=9606 GN=ACSL1 PE=1 SV=1	FALSE	4	1	1	1	1	698	77.9	7.15	0	1
FALSE	Master Protein	Q9Y215	Acetylcholinesterase collagenic tail peptide OS=Homo sapiens OX=9606 GN=COLQ PE=1 SV=2	FALSE	9	1	1	1	1	455	47.7	8.09	0	1
FALSE	Master Protein	P28332	Alcohol dehydrogenase 6 OS=Homo sapiens OX=9606 GN=ADH6 PE=1 SV=2	FALSE	9	1	1	1	1	368	39.1	7.77	0	1
FALSE	Master Protein	Q6IS24	Polypeptide N-acetylgalactosaminyltransferase 17 OS=Homo sapiens OX=9606 GN=GALNT17 PE=2 SV=2	FALSE	4	1	1	1	1	598	67.7	8.9	0	1
FALSE	Master Protein	Q9H1Y0	Autophagy protein 5 OS=Homo sapiens OX=9606 GN=ATG5 PE=1 SV=2	FALSE	15	1	1	1	1	275	32.4	5.77	0	1
FALSE	Master Protein	Q9BX67	Junctional adhesion molecule C OS=Homo sapiens OX=9606 GN=JAM3 PE=1 SV=1	FALSE	8	1	1	1	1	310	35	7.59	0	1
FALSE	Master Protein	Q2TAC2	Coiled-coil domain-containing protein 57 OS=Homo sapiens OX=9606 GN=CCDC57 PE=1 SV=2	FALSE	3	1	1	1	1	916	103.1	6.55	0	1
FALSE	Master Protein	Q9BUL8	Programmed cell death protein 10 OS=Homo sapiens OX=9606 GN=PDCD10 PE=1 SV=1	FALSE	17	1	1	1	1	212	24.7	8.19	0	1
